# Supplementary material for: Sex-Specific Transcriptomic Signatures in Brain Regions Critical for Neuropathic Pain-Induced Depression
Source: Front Mol Neurosci. 2022 May 18;15:886916. doi: 10.3389/fnmol.2022.886916 (PMC9159910; doi:10.3389/fnmol.2022.886916)
Supplement: Supplementary Table 2 — List of the DEGs in the mPFC and the ACC of female and male mice, comparing the sham versus the SNI groups. [file Table_2.XLSX]

## Sheet: mPFC-F
ID	gene name	logFC	logCPM	PValue	FDR
ENSMUSG00000097614	Gm26508	-8.27081	-0.274439	8.62e-17	2.88e-12
ENSMUSG00000053706	B430305J03Rik	-10.4939	1.85515	1.66e-11	2.78e-07
ENSMUSG00000098975	Gm27177	2.17562	1.25415	3.2e-07	0.00356332
ENSMUSG00000090353	Gm17555	0.884479	2.20974	4.69e-07	0.00372265
ENSMUSG00000109523	Gdf1	-0.740987	3.53268	5.58e-07	0.00372265
ENSMUSG00000112226	Gm48786	0.788459	2.61506	6.74e-07	0.00374824
ENSMUSG00000083405	Gm15725	-7.50386	-0.935545	8.76e-07	0.00417454
ENSMUSG00000103322	Gm37404	2.22025	-0.54751	1.11e-06	0.0046424
ENSMUSG00000099519	Gm29253	2.87103	-1.2521	1.99e-06	0.00738613
ENSMUSG00000030739	Myh14	-0.439524	5.22315	2.69e-06	0.00845311
ENSMUSG00000096947	Gm26723	-6.74126	1.18969	2.79e-06	0.00845311
ENSMUSG00000114956	Gm47893	6.15968	-1.98926	4.85e-06	0.0134981
ENSMUSG00000113161	Gm47457	0.994519	2.49235	7.91e-06	0.0203101
ENSMUSG00000061527	Krt5	8.3693	-0.124318	1.32e-05	0.0303322
ENSMUSG00000100826	Snhg14	0.400791	7.27743	1.36e-05	0.0303322
ENSMUSG00000057886	Cbx3-ps6	-4.21845	-0.418566	1.54e-05	0.0304366
ENSMUSG00000112689	Gm47476	0.628901	3.25221	1.55e-05	0.0304366
ENSMUSG00000101609	Kcnq1ot1	0.627547	5.62432	1.74e-05	0.0322684
ENSMUSG00000105207	Gm42927	0.652436	4.99742	2.26e-05	0.0397504
ENSMUSG00000074634	Tmem267	0.543646	4.48641	2.54e-05	0.0423154
ENSMUSG00000020099	Unc5b	-0.593022	4.8	2.92e-05	0.0463305
ENSMUSG00000059852	Kcng2	-0.544539	3.31729	3.25e-05	0.0492411
ENSMUSG00000105983	Gm42770	1.31314	0.319036	4.12e-05	0.0572195
ENSMUSG00000112342	Gm47031	0.486007	3.92457	4e-05	0.0572195
ENSMUSG00000020538	Srebf1	-0.349859	5.78564	4.97e-05	0.0594004
ENSMUSG00000045761	Togaram2	-0.992276	0.993405	4.81e-05	0.0594004
ENSMUSG00000102976	Zc3h11a	0.540572	5.27523	5.7e-05	0.0594004
ENSMUSG00000105771	2900064K03Rik	1.98027	-0.50722	5.54e-05	0.0594004
ENSMUSG00000109125	Gm45159	0.918967	1.52893	4.53e-05	0.0594004
ENSMUSG00000110442	Gm45804	2.31528	-1.3196	5.1e-05	0.0594004
ENSMUSG00000111485	Gm48443	0.460439	4.98979	5.51e-05	0.0594004
ENSMUSG00000113427	Gm46378	0.893023	1.47037	5.63e-05	0.0594004
ENSMUSG00000008393	Carhsp1	-0.477059	4.97233	7.72e-05	0.0736321
ENSMUSG00000104661	Gm42768	1.30533	0.169595	7.59e-05	0.0736321
ENSMUSG00000117875	AC124512.1	6.08395	-2.02736	7.44e-05	0.0736321
ENSMUSG00000112012	Gm47025	2.55783	-0.549689	8.13e-05	0.0753432
ENSMUSG00000096808	AC132444.6	1.05871	0.957186	9.05e-05	0.077398
ENSMUSG00000103161	Gm38148	0.846138	2.01137	8.83e-05	0.077398
ENSMUSG00000115814	Gm49181	5.60116	-2.36677	8.65e-05	0.077398
ENSMUSG00000051095	Olfr986	0.636991	2.65407	0.000102336	0.0853582
ENSMUSG00000003534	Ddr1	-0.396623	6.07165	0.00011166	0.0908643
ENSMUSG00000030125	Lrrc23	-1.35614	0.0837398	0.000124244	0.0941096
ENSMUSG00000048620	Olfr1336	0.592481	3.49096	0.000132573	0.0941096
ENSMUSG00000089837	Npcd	-1.12351	1.99373	0.000126379	0.0941096
ENSMUSG00000091014	Gm5244	1.27079	0.458073	0.000130675	0.0941096
ENSMUSG00000101188	Eif4a-ps4	-7.95213	-0.523625	0.000130133	0.0941096
ENSMUSG00000108752	Gm45191	1.27199	0.151997	0.000123899	0.0941096
ENSMUSG00000090551	A730015C16Rik	-2.91699	-1.68705	0.000139461	0.0969371

## Sheet: mPFC-M
ID	gene name	logFC	logCPM	PValue	FDR
ENSMUSG00000079224	Gm6565	9.80645	1.09449	6.91301e-36	2.30646e-31
ENSMUSG00000111551	Gm48128	2.82648	0.25695	5.96723e-14	9.95454e-10
ENSMUSG00000095041	AC149090.1	0.516378	6.50097	3.01766e-11	3.35604e-07
ENSMUSG00000102805	Gm37240	-5.08841	-1.56421	1.75943e-09	1.46754e-05
ENSMUSG00000030270	Cpne9	0.371487	5.241	2.51072e-09	1.67535e-05
ENSMUSG00000027375	Mal	-0.614771	7.25579	4.50825e-09	1.93249e-05
ENSMUSG00000028360	Slc44a5	-0.500418	3.93951	3.9143e-09	1.93249e-05
ENSMUSG00000095134	Mid1-ps1	-2.31508	-0.166918	4.6337e-09	1.93249e-05
ENSMUSG00000005125	Ndrg1	-0.499466	6.43955	6.10295e-09	2.26243e-05
ENSMUSG00000006782	Cnp	-0.458608	7.72014	1.11862e-08	3.39288e-05
ENSMUSG00000026830	Ermn	-0.709238	5.3626	1.08404e-08	3.39288e-05
ENSMUSG00000100153	Ppp1ccb	-1.21084	2.85401	2.35795e-08	6.55588e-05
ENSMUSG00000031425	Plp1	-0.59035	9.8008	3.37874e-08	8.67141e-05
ENSMUSG00000032517	Mobp	-0.580742	8.58274	5.0114e-08	0.000119429
ENSMUSG00000032554	Trf	-0.543423	7.63974	5.8194e-08	0.000129439
ENSMUSG00000041607	Mbp	-0.464133	10.2561	8.334e-08	0.000173785
ENSMUSG00000026278	Bok	0.344015	5.32008	1.05451e-07	0.000206958
ENSMUSG00000032060	Cryab	-0.528074	5.67204	1.24015e-07	0.000229869
ENSMUSG00000076439	Mog	-0.560524	4.75222	1.38746e-07	0.000243637
ENSMUSG00000027849	Syt6	-0.433127	4.54886	1.51928e-07	0.000253446
ENSMUSG00000060716	Plekhh1	-0.561379	5.01425	2.04424e-07	0.000324781
ENSMUSG00000039904	Gpr37	-0.496619	5.75074	2.77232e-07	0.000400853
ENSMUSG00000055717	Slain1	-0.315824	5.7637	2.8412e-07	0.000400853
ENSMUSG00000078591	Hs3st4	-0.351072	5.79893	2.88349e-07	0.000400853
ENSMUSG00000036098	Myrf	-0.506075	5.76845	3.51884e-07	0.00046961
ENSMUSG00000036545	Adamts2	-0.480032	4.15898	3.80226e-07	0.000469847
ENSMUSG00000071176	Arhgef10	-0.435491	5.49513	3.66829e-07	0.000469847
ENSMUSG00000020080	Hkdc1	0.431359	4.41035	4.01079e-07	0.000477915
ENSMUSG00000030701	Plekhb1	-0.359322	7.56065	5.27854e-07	0.000607287
ENSMUSG00000003934	Efnb3	-0.287921	6.669	5.83611e-07	0.000609703
ENSMUSG00000021596	Mctp1	-0.302281	5.81085	5.84777e-07	0.000609703
ENSMUSG00000027858	Tspan2	-0.500646	6.43033	5.53537e-07	0.000609703
ENSMUSG00000018589	Glra2	-0.394986	4.18878	6.7096e-07	0.000678361
ENSMUSG00000035456	Prdm8	0.308973	5.24824	7.6467e-07	0.000750367
ENSMUSG00000006403	Adamts4	-0.517359	4.4795	1.08831e-06	0.00103744
ENSMUSG00000056966	Gjc3	-0.54699	4.8552	1.31272e-06	0.0012166
ENSMUSG00000040856	Dlk1	-1.07703	1.85803	1.80758e-06	0.00162995
ENSMUSG00000024642	Tle4	-0.327336	6.0572	1.95112e-06	0.00171308
ENSMUSG00000021143	Pacs2	-0.276825	6.87842	2.02869e-06	0.00173552
ENSMUSG00000102422	Iqschfp	0.995957	1.78699	2.12796e-06	0.00177493
ENSMUSG00000002393	Nr2f6	0.327447	5.24411	3.13153e-06	0.0025483
ENSMUSG00000031841	Cdh13	-0.289565	6.99577	3.38736e-06	0.00269085
ENSMUSG00000020932	Gfap	-0.314982	6.68489	3.69297e-06	0.00280028
ENSMUSG00000053166	Cdh22	0.261699	6.04039	3.65559e-06	0.00280028
ENSMUSG00000073680	Tmem88b	-0.512506	5.38377	4.11688e-06	0.00305234
ENSMUSG00000036634	Mag	-0.444126	6.67585	4.2738e-06	0.00309981
ENSMUSG00000029151	Slc30a3	0.257145	6.74278	4.70784e-06	0.00334196
ENSMUSG00000083012	Fam220a	-4.43545	0.911537	4.90805e-06	0.00341151
ENSMUSG00000000531	Grasp	0.287462	6.07506	5.36862e-06	0.00355249
ENSMUSG00000033579	Fa2h	-0.497591	4.7056	5.43031e-06	0.00355249
ENSMUSG00000034317	Trim59	-0.501934	3.65082	5.41239e-06	0.00355249
ENSMUSG00000024810	Il33	-0.441785	5.03684	6.15196e-06	0.00394719
ENSMUSG00000013523	Bcas1	-0.471267	6.13002	6.89967e-06	0.00434341
ENSMUSG00000010175	Prox1	-0.38059	4.17515	7.29859e-06	0.00450945
ENSMUSG00000074794	Arrdc3	-0.322352	5.30801	7.6878e-06	0.00466356
ENSMUSG00000008575	Nfib	-0.258932	6.78306	8.39491e-06	0.00494856
ENSMUSG00000019194	Scn1b	0.2368	8.1494	8.58444e-06	0.00494856
ENSMUSG00000023067	Cdkn1a	0.288994	5.33238	8.60259e-06	0.00494856
ENSMUSG00000019997	Ccn2	-0.430471	4.35845	9.04822e-06	0.00511669
ENSMUSG00000053706	B430305J03Rik	3.70952	1.68753	9.94097e-06	0.00543722
ENSMUSG00000103651	Gm37206	-5.35292	-1.35229	9.84141e-06	0.00543722
ENSMUSG00000031772	Cntnap4	-0.299239	5.55799	1.09085e-05	0.00577701
ENSMUSG00000038738	Shank1	0.217802	10.3138	1.07874e-05	0.00577701
ENSMUSG00000022231	Sema5a	-0.333744	5.97051	1.12544e-05	0.00586708
ENSMUSG00000036777	Anln	-0.703418	4.73668	1.17098e-05	0.00601055
ENSMUSG00000027004	Frzb	0.488922	3.34086	1.2437e-05	0.00628709
ENSMUSG00000086503	Xist	-3.72619	-0.601569	1.46384e-05	0.00728951
ENSMUSG00000042388	Dlgap3	0.223966	9.19507	1.49995e-05	0.00735948
ENSMUSG00000072680	Tmem254c	-1.54498	2.6155	1.60921e-05	0.00778112
ENSMUSG00000000708	Kat2b	-0.361245	4.1616	1.63917e-05	0.00781276
ENSMUSG00000028412	Slc44a1	-0.284432	6.19419	1.74923e-05	0.00810574
ENSMUSG00000028785	Hpca	0.213804	8.7021	1.73052e-05	0.00810574
ENSMUSG00000020486	2022-09-04	-0.328317	6.67446	1.82778e-05	0.00835371
ENSMUSG00000022306	Zfpm2	-0.362621	4.73568	1.92083e-05	0.00866033
ENSMUSG00000021702	Thbs4	-0.625049	2.85296	2.14249e-05	0.00953093
ENSMUSG00000055945	Prr18	-0.393489	5.16864	2.18672e-05	0.00959042
ENSMUSG00000061808	Ttr	6.54065	3.61088	2.21335e-05	0.00959042
ENSMUSG00000035357	Pdzrn3	0.295724	5.10022	2.25422e-05	0.00964226
ENSMUSG00000032854	Ugt8a	-0.579316	5.22775	2.42269e-05	0.0101038
ENSMUSG00000037625	Cldn11	-0.460347	6.34595	2.39817e-05	0.0101038
ENSMUSG00000033849	B3galt2	-0.250756	6.4227	2.49744e-05	0.0101616
ENSMUSG00000060166	Zdhhc8	0.231693	6.8709	2.47955e-05	0.0101616
ENSMUSG00000038173	Enpp6	-0.609037	2.59193	2.76529e-05	0.0111158
ENSMUSG00000019647	Sema6a	-0.283101	4.90496	2.83611e-05	0.0112648
ENSMUSG00000075014	Gm10800	4.56783	1.00849	2.87236e-05	0.0112745
ENSMUSG00000031232	Magt1	-0.386413	3.76985	3.00343e-05	0.0116519
ENSMUSG00000027562	Car2	-0.296134	6.6924	3.05203e-05	0.0117044
ENSMUSG00000027199	Gatm	-0.421395	6.21192	3.34624e-05	0.0126868
ENSMUSG00000022548	Apod	-0.408891	6.15674	3.6451e-05	0.0136646
ENSMUSG00000023046	Igfbp6	0.27021	5.4267	3.72925e-05	0.0138247
ENSMUSG00000071341	Egr4	0.418403	6.09857	3.78825e-05	0.0138891
ENSMUSG00000020183	Cpm	-0.501926	3.28856	4.18129e-05	0.0151636
ENSMUSG00000038668	Lpar1	-0.391477	4.41053	4.54866e-05	0.0163185
ENSMUSG00000022372	Sla	-0.450405	3.55437	4.73811e-05	0.0168173
ENSMUSG00000034739	Mfrp	2.85775	-0.655523	5.0659e-05	0.0177914
ENSMUSG00000049577	Zfpm1	0.225362	6.16659	5.21011e-05	0.0181073
ENSMUSG00000035513	Ntng2	0.313912	4.72064	5.34256e-05	0.0183762
ENSMUSG00000090071	Cdk5r2	0.220263	8.88523	5.41548e-05	0.018437
ENSMUSG00000024087	Cyp1b1	-0.556064	2.58949	5.94746e-05	0.0200435
ENSMUSG00000091712	Sec14l5	-0.508135	3.54902	6.43002e-05	0.0214531
ENSMUSG00000029544	Cabp1	0.243496	6.65859	6.7025e-05	0.0221408
ENSMUSG00000038349	Plcl1	-0.2364	5.67583	6.9116e-05	0.0225534
ENSMUSG00000064325	Hhip	-0.643895	3.34714	6.9626e-05	0.0225534
ENSMUSG00000107018	Gm43694	6.29765	-1.9737	7.06885e-05	0.0226774
ENSMUSG00000073418	C4b	-0.325035	4.61867	7.36401e-05	0.0233993
ENSMUSG00000033006	Sox10	-0.365145	5.36466	7.55089e-05	0.0235447
ENSMUSG00000066607	Insyn1	0.210924	7.26437	7.54475e-05	0.0235447
ENSMUSG00000037843	Vstm2l	0.312178	6.95698	7.66932e-05	0.0236925
ENSMUSG00000024176	Sox8	-0.263872	5.32416	7.90775e-05	0.024205
ENSMUSG00000020758	Itgb4	-0.477672	3.35775	8.03504e-05	0.0242612
ENSMUSG00000021709	Erbin	-0.369774	6.34	8.07157e-05	0.0242612
ENSMUSG00000024597	Slc12a2	-0.28654	6.14716	8.26898e-05	0.0244248
ENSMUSG00000078794	Dact3	0.242827	8.28187	8.27241e-05	0.0244248
ENSMUSG00000078897	Gm4724	0.558946	3.44303	8.45562e-05	0.0247468
ENSMUSG00000059991	Nptx2	0.235313	6.89246	8.76008e-05	0.0254149
ENSMUSG00000049493	Pls1	-0.478441	3.28307	8.88015e-05	0.0255411
ENSMUSG00000020774	Aspa	-0.611706	2.86103	9.10766e-05	0.0259716
ENSMUSG00000032064	Dixdc1	-0.208117	6.66933	9.36078e-05	0.0262958
ENSMUSG00000037242	Clic4	-0.297653	6.43203	9.37899e-05	0.0262958
ENSMUSG00000033287	Kctd17	0.218864	6.64847	9.6199e-05	0.0267465
ENSMUSG00000026361	Cdc73	-0.23504	5.99634	9.76257e-05	0.0268892
ENSMUSG00000053024	Cntn2	-0.273663	7.10349	9.88874e-05	0.0268892
ENSMUSG00000097221	1810049J17Rik	0.581096	2.55365	9.91301e-05	0.0268892
ENSMUSG00000028458	Tesk1	0.221289	6.73209	0.000101421	0.0272889
ENSMUSG00000021478	Drd1	-0.406817	3.61837	0.000103111	0.0275215
ENSMUSG00000056596	Trnp1	0.211729	7.21244	0.000109335	0.0289511
ENSMUSG00000020331	Hcn2	0.217253	7.53416	0.000120343	0.0316153
ENSMUSG00000050541	Adra1b	0.328206	5.04214	0.000121914	0.0317777
ENSMUSG00000026885	Ttll11	0.242145	5.57005	0.000125448	0.0324453
ENSMUSG00000014786	Slc9a5	0.272229	5.24646	0.000128593	0.0328215
ENSMUSG00000094065	Gm21541	7.53299	-1.11035	0.00012887	0.0328215
ENSMUSG00000030500	Slc17a6	-0.410475	3.41186	0.000134908	0.0340991
ENSMUSG00000020023	Tmcc3	-0.380834	5.19784	0.000137414	0.0344712
ENSMUSG00000037370	Enpp1	-0.607565	2.2233	0.000143242	0.0356651
ENSMUSG00000052105	Mtcl1	0.201478	6.45661	0.000150368	0.0369749
ENSMUSG00000073060	Zxda	1.02157	2.05363	0.000150719	0.0369749
ENSMUSG00000026207	Speg	0.191533	7.56769	0.000154297	0.037285
ENSMUSG00000062184	Hs6st2	-0.225592	5.42137	0.000155335	0.037285
ENSMUSG00000074892	B3galt5	-0.339094	4.87219	0.00015484	0.037285
ENSMUSG00000031561	Tenm3	-0.199211	6.46577	0.000160893	0.038343
ENSMUSG00000046719	Nxph3	-0.274534	5.31095	0.000168475	0.0398652
ENSMUSG00000031216	Stard8	0.246574	5.14098	0.000173596	0.0407878
ENSMUSG00000032609	Klhdc8b	0.252755	4.85206	0.000182097	0.0424859
ENSMUSG00000043154	Ppp2r3a	-0.242642	5.51858	0.000189998	0.0431232
ENSMUSG00000044024	Rell2	0.195689	6.60712	0.000189761	0.0431232
ENSMUSG00000056501	Cebpb	0.330308	3.88985	0.000189343	0.0431232
ENSMUSG00000087103	Gm13344	6.05881	-2.15159	0.000186827	0.0431232
ENSMUSG00000026519	Tmem63a	-0.425984	4.50331	0.000194281	0.0437972
ENSMUSG00000024304	Cdh2	-0.183176	7.16031	0.000199121	0.0442898
ENSMUSG00000099931	Gm29358	-2.96464	-1.61664	0.000198009	0.0442898
ENSMUSG00000026883	Dab2ip	0.186382	7.45123	0.000202997	0.0448529
ENSMUSG00000051985	Igfn1	0.452535	3.84306	0.000206785	0.0453893
ENSMUSG00000033862	Cdk10	0.228927	5.39191	0.000213764	0.0466146
ENSMUSG00000097312	Gm26870	3.41948	2.59478	0.000217639	0.0471514
ENSMUSG00000044447	Dock5	-0.514743	3.41967	0.000219866	0.0473266
ENSMUSG00000054720	Lrrc8c	-0.237431	5.24875	0.00022366	0.0478345
ENSMUSG00000056665	Them6	0.271962	4.99377	0.000227998	0.0484518
ENSMUSG00000036264	Fstl4	0.264705	4.98467	0.000232634	0.0491241
ENSMUSG00000071862	Lrrtm2	-0.21061	6.4041	0.000234935	0.049298
ENSMUSG00000095186	Gm10718	5.29486	0.672756	0.00023793	0.0496143
ENSMUSG00000028995	Fam126a	-0.246826	4.71341	0.000247763	0.050714
ENSMUSG00000045045	Lrfn4	0.247405	5.5196	0.000245317	0.050714
ENSMUSG00000048385	Scrt1	0.222468	6.94762	0.000247423	0.050714
ENSMUSG00000037428	Vgf	0.193538	9.00227	0.000249734	0.0508057
ENSMUSG00000040794	C1qtnf4	0.26109	7.63641	0.000253206	0.0511997
ENSMUSG00000051703	Tmem198	0.229691	6.49538	0.000261112	0.0524804
ENSMUSG00000022623	Shank3	0.177378	8.36312	0.000265513	0.0530453
ENSMUSG00000025453	Nnt	-0.707703	2.73368	0.000268828	0.0533029
ENSMUSG00000036502	Tmem255a	-0.298137	4.24	0.000271236	0.0533029
ENSMUSG00000041362	Shtn1	-0.283336	5.04327	0.000271595	0.0533029
ENSMUSG00000015745	Plekho1	0.331565	4.17624	0.000278572	0.0543525
ENSMUSG00000034156	Tspoap1	0.198474	7.97977	0.000283809	0.0547342
ENSMUSG00000053007	Creb5	-0.513492	2.79988	0.000282792	0.0547342
ENSMUSG00000034825	Nrip3	-0.185924	6.75593	0.000290323	0.0556685
ENSMUSG00000029471	Camkk2	0.17946	8.15978	0.000294434	0.0561343
ENSMUSG00000020099	Unc5b	-0.332429	5.02073	0.000300931	0.057047
ENSMUSG00000040479	Dgkz	0.195195	9.41109	0.00030378	0.0572616
ENSMUSG00000040867	Begain	0.219689	7.55463	0.000307105	0.0575632
ENSMUSG00000055373	Fut9	-0.247157	7.68973	0.000309169	0.0576264
ENSMUSG00000036334	Igsf10	-0.508001	2.35142	0.000314733	0.0583375
ENSMUSG00000041120	Nbl1	0.218584	5.69105	0.000320662	0.0591081
ENSMUSG00000070803	Cited4	0.370454	3.29056	0.000333968	0.0612225
ENSMUSG00000027864	Ptgfrn	0.233169	5.57179	0.000351658	0.0641131
ENSMUSG00000044997	E130304I02Rik	3.84947	-2.31193	0.000365593	0.0662915
ENSMUSG00000018166	Erbb3	-0.45177	3.59348	0.000382176	0.0689239
ENSMUSG00000032841	Prr5l	-0.494737	2.95541	0.000399692	0.0709326
ENSMUSG00000104208	Gm37401	5.51867	-2.54024	0.000396999	0.0709326
ENSMUSG00000111994	A330049N07Rik	-1.62812	-1.16872	0.000399003	0.0709326
ENSMUSG00000020374	Rasgef1c	0.264438	4.87888	0.000412698	0.0728532
ENSMUSG00000041697	Cox6a1	0.236977	7.59261	0.000426716	0.0749313
ENSMUSG00000020684	Rasl10b	0.180026	8.33779	0.000432152	0.0754886
ENSMUSG00000048142	Nat8l	0.178188	8.54215	0.000435275	0.0756382
ENSMUSG00000058325	Dock1	-0.243882	5.0469	0.000447829	0.0774164
ENSMUSG00000033467	Crlf2	0.337577	3.71345	0.000455586	0.0783515
ENSMUSG00000043298	Smco3	-1.01605	2.12512	0.000463037	0.0792245
ENSMUSG00000027296	Itpka	0.208094	7.75236	0.000467235	0.0795349
ENSMUSG00000032532	Cck	0.202338	8.58263	0.000488035	0.0826538
ENSMUSG00000007610	Gtpbp3	0.297983	4.18817	0.00049883	0.0840554
ENSMUSG00000043448	Gjc2	-0.358641	3.90663	0.000517844	0.0868209
ENSMUSG00000079481	Nhsl2	-0.177445	6.66554	0.000522188	0.0871114
ENSMUSG00000069939	Gm12070	0.799982	1.1507	0.000528628	0.087747
ENSMUSG00000022490	Ppp1r1a	0.214445	5.62364	0.000534518	0.0882854
ENSMUSG00000048826	Dact2	0.271908	6.27491	0.000547444	0.0899749
ENSMUSG00000105867	Gm42517	0.233324	6.20547	0.000554282	0.0906523
ENSMUSG00000009075	Cabp7	-0.357029	4.47603	0.000567912	0.0919796
ENSMUSG00000031833	Mast3	0.172959	8.63472	0.000565679	0.0919796
ENSMUSG00000028641	P3h1	0.416937	2.73183	0.00059778	0.0963494
ENSMUSG00000019055	Plod1	-0.31077	4.11093	0.000606487	0.0968174
ENSMUSG00000039195	1110008P14Rik	0.190384	6.42332	0.000604915	0.0968174
ENSMUSG00000031990	Jam3	-0.273956	4.58351	0.000624959	0.0988883
ENSMUSG00000053310	Nrgn	0.185648	10.0084	0.000625388	0.0988883

## Sheet: ACC-F
ID	gene name	logFC	logCPM	PValue	FDR
ENSMUSG00000079224	Gm6565	9.04594	0.440713	3.69684e-33	1.23341e-28
ENSMUSG00000069014	Gm5641	-0.790594	3.44735	1.25645e-11	2.096e-07
ENSMUSG00000026043	Col3a1	-0.987877	2.55763	4.27972e-10	4.75962e-06
ENSMUSG00000027737	Slc7a11	-0.378303	6.1672	8.91411e-10	7.43526e-06
ENSMUSG00000027849	Syt6	0.573166	4.13336	6.06686e-08	0.000290699
ENSMUSG00000068964	Gm6361	-1.03375	1.80239	6.97037e-08	0.000290699
ENSMUSG00000096271	Ccl21b	8.25063	-0.233639	6.48463e-08	0.000290699
ENSMUSG00000096947	Gm26723	-9.91537	1.2114	5.0048e-08	0.000290699
ENSMUSG00000061808	Ttr	-9.31027	7.17699	1.06267e-07	0.000393942
ENSMUSG00000070960	Gm19680	-6.30688	-2.01013	1.30821e-07	0.000436471
ENSMUSG00000076617	Ighm	0.711642	4.19059	5.0143e-07	0.00152088
ENSMUSG00000107478	Gm45234	7.68311	-0.753699	7.60936e-07	0.00211565
ENSMUSG00000079297	Gm2223	8.0471	-0.432948	1.46707e-06	0.00376517
ENSMUSG00000046480	Scn4b	0.429345	6.41877	1.59014e-06	0.00378952
ENSMUSG00000019929	Dcn	-0.612339	3.24297	1.92904e-06	0.00429069
ENSMUSG00000032368	Zic1	-0.489451	4.27603	3.3308e-06	0.00617382
ENSMUSG00000032487	Ptgs2	-0.343882	4.40641	3.15818e-06	0.00617382
ENSMUSG00000074634	Tmem267	0.42925	4.61585	3.03792e-06	0.00617382
ENSMUSG00000001827	Folr1	-6.49832	0.354576	3.69052e-06	0.00648055
ENSMUSG00000109222	Gm10297	-3.50747	-1.68837	4.7244e-06	0.00788124
ENSMUSG00000115756	Gm49519	1.37097	0.36374	7.36321e-06	0.0116984
ENSMUSG00000029843	Slc13a4	-0.881487	3.77055	8.36733e-06	0.0126894
ENSMUSG00000023224	Serping1	-0.559143	2.71711	1.1319e-05	0.0164195
ENSMUSG00000001506	Col1a1	-0.570578	4.15638	1.28672e-05	0.0172915
ENSMUSG00000062372	Otof	-0.340415	4.45988	1.29567e-05	0.0172915
ENSMUSG00000037185	Krt80	0.656514	2.69939	1.54603e-05	0.0198391
ENSMUSG00000022949	Clic6	-4.78015	2.30201	2.01029e-05	0.0248412
ENSMUSG00000017400	Stac2	0.266097	7.2101	2.08711e-05	0.0248694
ENSMUSG00000047230	Cldn2	-4.61575	0.197635	2.23428e-05	0.0257051
ENSMUSG00000026452	Syt2	0.402462	6.25119	2.90736e-05	0.0314366
ENSMUSG00000063412	Gm10131	7.11216	-1.37765	2.92092e-05	0.0314366
ENSMUSG00000052861	Dnah6	-2.26478	0.465793	3.62028e-05	0.037383
ENSMUSG00000090223	Pcp4	0.2593	6.5353	3.69752e-05	0.037383
ENSMUSG00000026365	Cfh	-0.336611	5.0299	3.89928e-05	0.0382634
ENSMUSG00000036103	Colec12	-0.418872	3.65771	4.72456e-05	0.043743
ENSMUSG00000037679	Inf2	0.236991	7.2346	4.60924e-05	0.043743
ENSMUSG00000039004	Bmp6	-0.54162	3.74777	4.85101e-05	0.043743
ENSMUSG00000026579	F5	-3.76865	1.80132	5.32615e-05	0.0467636
ENSMUSG00000021879	Dnah12	-3.27179	-1.83997	5.48686e-05	0.0469394
ENSMUSG00000073418	C4b	-0.473612	4.67926	6.01413e-05	0.0501638
ENSMUSG00000039672	Kcne2	-5.74742	0.165984	6.59986e-05	0.0537067
ENSMUSG00000034739	Mfrp	-4.82961	1.72687	6.86329e-05	0.0545207
ENSMUSG00000048583	Igf2	-0.711431	5.82548	7.66639e-05	0.059484
ENSMUSG00000058488	Kl	-2.96014	3.64415	9.00531e-05	0.0682848
ENSMUSG00000082334	Gm13244	-5.5922	-2.47464	9.30829e-05	0.0690137
ENSMUSG00000079436	Kcnj13	-2.61783	1.17669	9.9838e-05	0.0724129
ENSMUSG00000039474	Wfs1	-0.289262	6.69683	0.000104514	0.0741919
ENSMUSG00000056296	Synpr	-0.223305	6.36095	0.000108706	0.0755601
ENSMUSG00000005268	Prlr	-3.05329	2.41442	0.000111478	0.0759051
ENSMUSG00000068323	Slc4a5	-6.50092	0.907968	0.000116424	0.0776873
ENSMUSG00000024087	Cyp1b1	-0.547121	2.77397	0.000129636	0.0839979
ENSMUSG00000047976	Kcna1	0.293183	6.46484	0.000130916	0.0839979
ENSMUSG00000025582	Nptx1	0.189969	8.78516	0.000141701	0.0892024
ENSMUSG00000032085	Tagln	-0.588622	3.52774	0.000145641	0.0899844
ENSMUSG00000030111	A2m	-1.27587	1.82229	0.000150399	0.0912347
ENSMUSG00000035783	Acta2	-0.447967	4.13728	0.000159308	0.0949134
ENSMUSG00000004655	Aqp1	-4.23205	0.687811	0.000168327	0.0954882
ENSMUSG00000036814	Slc6a20a	-0.460227	4.3061	0.000168859	0.0954882
ENSMUSG00000083012	Fam220a	-4.37951	0.627402	0.000165858	0.0954882

## Sheet: ACC-M
ID	gene name	logFC	logCPM	PValue	FDR
ENSMUSG00000116378	Gcat	-4.53524	0.608117	7.82777e-28	2.61166e-23
ENSMUSG00000098975	Gm27177	3.7924	1.43286	1.0627e-13	1.77279e-09
ENSMUSG00000093954	Gm16867	-0.574874	4.73542	8.17475e-09	9.09141e-05
ENSMUSG00000058447	Gm26920	5.84853	-2.26339	4.51439e-06	0.0330052
ENSMUSG00000098395	Gm27998	3.20045	-1.52609	4.94624e-06	0.0330052
ENSMUSG00000069014	Gm5641	-7.49957	1.98846	9.98076e-06	0.0416247
ENSMUSG00000101249	Gm29216	-0.386982	9.51019	9.75143e-06	0.0416247
ENSMUSG00000116876	Gm49721	4.4769	-0.848093	9.85414e-06	0.0416247
