# Supplementary material for: Sex-Specific Transcriptomic Signatures in Brain Regions Critical for Neuropathic Pain-Induced Depression
Source: Front Mol Neurosci. 2022 May 18;15:886916. doi: 10.3389/fnmol.2022.886916 (PMC9159910; doi:10.3389/fnmol.2022.886916)
Supplement: Supplementary Table 3 — Gene set enrichment analysis results for the mPFC and the ACC of female and male mice, comparing the sham versus the SNI groups. [file Table_3.xlsx]

## Sheet: Sheet1
most significant mPFC-F terms
	Term	Gender	NES	NOM p-val	FDR q-val
GOBP-Oligodendrocyte differentiation	Oligodendrocyte differentiation	Female	-2.26737	1e-05	0.00024008
GOBP-Oligodendrocyte development	Oligodendrocyte development	Female	-2.07522	1e-05	0.0185155
GOBP-Semaphorin plexin signaling pathway	Semaphorin plexin signaling pathway	Female	-2.13642	1e-05	0.00689873
GOBP-Negative regulation of gliogenesis	Negative regulation of gliogenesis	Female	-2.04998	1e-05	0.0290877
GOBP-Glial cell differentiation	Glial cell differentiation	Female	-1.83327	1e-05	0.380257
GOBP-Negative regulation of glial cell differentiation	Negative regulation of glial cell differentiation	Female	-1.96035	1e-05	0.0929438
GOBP-Neuron fate commitment	Neuron fate commitment	Female	-1.7361	1e-05	0.864939
GOCC-Myelin sheath	Myelin sheath	Female	-2.03493	1e-05	0.0512438
GOCC-Intrinsic component of external side of plasma membrane	Intrinsic component of external side of plasma membrane	Female	-1.84229	1e-05	0.279674
GOCC-Germ cell nucleus	Germ cell nucleus	Female	-1.89337	0.00338983	0.191024
GOBP-Oligodendrocyte differentiation	Oligodendrocyte differentiation	Male	-0.97129	0.550898	1
GOBP-Oligodendrocyte development	Oligodendrocyte development	Male	-1.28483	0.105485	1
GOBP-Semaphorin plexin signaling pathway	Semaphorin plexin signaling pathway	Male
GOBP-Negative regulation of gliogenesis	Negative regulation of gliogenesis	Male
GOBP-Glial cell differentiation	Glial cell differentiation	Male
GOBP-Negative regulation of glial cell differentiation	Negative regulation of glial cell differentiation	Male
GOBP-Neuron fate commitment	Neuron fate commitment	Male
GOCC-Myelin sheath	Myelin sheath	Male	-1.68494	0.00840336	1
GOCC-Intrinsic component of external side of plasma membrane	Intrinsic component of external side of plasma membrane	Male
GOCC-Germ cell nucleus	Germ cell nucleus	Male	-1.4547	0.0584192	1
most significant mPFC-M terms
	Term	Gender	NES	NOM p-val	FDR q-val
GOBP-RNA splicing	RNA splicing	Female	0.72749	0.989775	1
GOBP-Mitochondrion organization	Mitochondrion organization	Female
GOBP-Positive regulation of interferon gamma production	Positive regulation of interferon gamma production	Female
GOCC-Organelle inner membrane	Organelle inner membrane	Female
GOCC-Neuron to neuron synapse	Neuron to neuron synapse	Female
GOCC-Glutamatergic synapse	Glutamatergic synapse	Female
GOCC-Myelin sheath	Myelin sheath	Female	-2.03493	1e-05	0.0512438
GOMF-Voltage gated potassium channel activity	Voltage gated potassium channel activity	Female
GOMF-Voltage gated cation channel activity	Voltage gated cation channel activity	Female
GOMF-Nucleoside triphosphatase regulator activity	Nucleoside triphosphatase regulator activity	Female
GOBP-RNA splicing	RNA splicing	Male	1.34037	0.00411947	1
GOBP-Mitochondrion organization	Mitochondrion organization	Male	1.341	1e-05	1
GOBP-Positive regulation of interferon gamma production	Positive regulation of interferon gamma production	Male	-1.61857	0.015625	1
GOCC-Organelle inner membrane	Organelle inner membrane	Male	1.40074	0.0020555	1
GOCC-Neuron to neuron synapse	Neuron to neuron synapse	Male	1.41109	0.00306749	1
GOCC-Glutamatergic synapse	Glutamatergic synapse	Male	1.37375	0.003125	1
GOCC-Myelin sheath	Myelin sheath	Male	-1.68494	0.00840336	1
GOMF-Voltage gated potassium channel activity	Voltage gated potassium channel activity	Male	1.49442	0.0119474	1
GOMF-Voltage gated cation channel activity	Voltage gated cation channel activity	Male	1.47388	0.00564334	1
GOMF-Nucleoside triphosphatase regulator activity	Nucleoside triphosphatase regulator activity	Male	1.40398	1e-05	1
most significant ACC-F terms
	Term	Gender	NES	NOM p-val	FDR q-val
GOBP-Mitochondrial respiratory chain complex assembly	Mitochondrial respiratory chain complex assembly	Female	1.83571	0	0.488907
GOBP-Mitochondrion organization	Mitochondrion organization	Female	1.8828	0	0.415004
GOBP-RNA splicing via transesterification reactions	RNA splicing via transesterification reactions	Female	1.81034	0	0.37656
GOBP-RNA splicing	RNA splicing	Female	1.81319	0	0.467565
GOBP-Collagen fibril organization	Collagen fibril organization	Female	-1.86758	0	1
GOCC-Main axon	Main axon	Female	1.86871	0	0.129859
GOCC-Neuron to neuron synapse	Neuron to neuron synapse	Female	2.04521	0	0.0105827
GOCC-Collagen trimer	Collagen trimer	Female	-1.80881	0.00338983	0.618251
GOMF-Extracellular matrix structural constituent	Extracellular matrix structural constituent	Female	-2.18171	0	0.011616
GOMF-Extracellular matrix structural constituent conferring tensile strength	Extracellular matrix structural constituent conferring tensile strength	Female	-1.89191	0	0.373105
GOMF-Serine type endopeptidase inhibitor activity	Serine type endopeptidase inhibitor activity	Female	-1.86358	0	0.253238
GOBP-Mitochondrial respiratory chain complex assembly	Mitochondrial respiratory chain complex assembly	Male
GOBP-Mitochondrion organization	Mitochondrion organization	Male
GOBP-RNA splicing via transesterification reactions	RNA splicing via transesterification reactions	Male
GOBP-RNA splicing	RNA splicing	Male
GOBP-Collagen fibril organization	Collagen fibril organization	Male	-0.882924	0.725649	1
GOCC-Main axon	Main axon	Male
GOCC-Neuron to neuron synapse	Neuron to neuron synapse	Male
GOCC-Collagen trimer	Collagen trimer	Male	-0.932886	0.601387	1
GOMF-Extracellular matrix structural constituent	Extracellular matrix structural constituent	Male	-0.879175	0.783172	1
GOMF-Extracellular matrix structural constituent conferring tensile strength	Extracellular matrix structural constituent conferring tensile strength	Male	-0.866877	0.684654	1
GOMF-Serine type endopeptidase inhibitor activity	Serine type endopeptidase inhibitor activity	Male	-1.12698	0.249147	1
most significant ACC-M terms
	Term	Gender	NES	NOM p-val	FDR q-val
GOBP-Regulation of translational initiation	Regulation of translational initiation	Female
GOBP-Translational initiation	Translational initiation	Female
GOCC-Respirasome	Respirasome	Female
GOCC-Ribosome	Ribosome	Female
GOCC-Polysome	Polysome	Female
GOCC-Spliceosomal complex	Spliceosomal complex	Female
GOCC-Small ribosomal subunit	Small ribosomal subunit	Female
GOMF-Triglyceride lipase activity	Triglyceride lipase activity	Female	1.54306	0.0291859	0.563312
KEGG-Graft versus host disease	Graft versus host disease	Female
KEGG-Parkinsons disease	Parkinsons disease	Female
GOBP-Regulation of translational initiation	Regulation of translational initiation	Male	-1.71449	0.00170358	1
GOCC-Translational initiation	Translational initiation	Male	-1.58911	0.00160256	1
GOCC-Respirasome	Respirasome	Male	-1.75088	1e-05	1
GOCC-Ribosome	Ribosome	Male	-1.68587	1e-05	0.898386
GOCC-Polysome	Polysome	Male	-1.68049	0.00169491	0.570514
GOCC-Spliceosomal complex	Spliceosomal complex	Male	-1.66829	1e-05	0.553551
GOCC-Small ribosomal subunit	Small ribosomal subunit	Male	-1.55368	0.00641026	0.852407
GOMF-Triglyceride lipase activity	Triglyceride lipase activity	Male	1.63689	0.00656455	1
KEGG-Graft versus host disease	Graft versus host disease	Male	-1.85066	1e-05	0.0171605
KEGG-Parkinsons disease	Parkinsons disease	Male	-1.67771	1e-05	0.133159
