# Supplementary material for: Sex-Specific Transcriptomic Signatures in Brain Regions Critical for Neuropathic Pain-Induced Depression
Source: Front Mol Neurosci. 2022 May 18;15:886916. doi: 10.3389/fnmol.2022.886916 (PMC9159910; doi:10.3389/fnmol.2022.886916)
Supplement: Supplementary Table 4 — List of the DEGs comparing the mPFC versus the ACC in the female and male mice of the sham groups. [file Table_4.XLSX]

## Sheet: Female-Sham mPFC vs. ACC
ID	gene name	logFC	logCPM	PValue	FDR
ENSMUSG00000042834	Nrep	-1.58961	5.78537	1.19e-108	3.97e-104
ENSMUSG00000047907	Tshz2	-1.69122	6.37264	2.31e-85	3.86e-81
ENSMUSG00000001119	Col6a1	1.61634	6.12493	4.65e-83	5.17e-79
ENSMUSG00000031841	Cdh13	1.39383	6.66095	9.07e-44	7.57e-40
ENSMUSG00000032238	Rora	-1.20186	6.33882	4.19e-39	2.8e-35
ENSMUSG00000047507	Baiap3	2.05658	3.5119	5.46e-39	3.03e-35
ENSMUSG00000034796	Cpne7	1.16553	5.4118	3.68e-38	1.75e-34
ENSMUSG00000006930	Hap1	1.10544	6.95715	1.88e-37	7.82e-34
ENSMUSG00000067786	Nnat	1.48279	6.41067	1.51e-32	5.59e-29
ENSMUSG00000029361	Nos1	1.08269	6.68956	1.32e-31	4.27e-28
ENSMUSG00000040856	Dlk1	2.89683	1.71669	1.41e-31	4.27e-28
ENSMUSG00000063564	Col23a1	1.56283	3.41234	6.46e-30	1.8e-26
ENSMUSG00000040998	Npnt	-1.47178	4.59973	1.03e-29	2.65e-26
ENSMUSG00000057378	Ryr3	0.937215	5.44635	1.17e-29	2.78e-26
ENSMUSG00000021662	Arhgef28	0.959282	5.56795	1.67e-29	3.72e-26
ENSMUSG00000005716	Pvalb	-1.60463	4.56309	2.83e-29	5.91e-26
ENSMUSG00000062372	Otof	0.902796	5.15173	8.63e-29	1.69e-25
ENSMUSG00000066705	Fxyd6	1.11099	7.32723	1.46e-28	2.71e-25
ENSMUSG00000079297	Gm2223	9.04836	0.458128	1.85e-28	3.25e-25
ENSMUSG00000058420	Syt17	0.952572	6.15533	4.91e-28	8.19e-25
ENSMUSG00000090546	Cdr1	-1.65302	3.93508	8.54e-28	1.36e-24
ENSMUSG00000074575	Kcng1	0.880534	5.6051	5.9e-27	8.94e-24
ENSMUSG00000046818	Ddit4l	-1.53783	3.99982	6.43e-27	9.32e-24
ENSMUSG00000094910	D430019H16Rik	0.740044	7.08777	1.84e-26	2.56e-23
ENSMUSG00000047181	Samd14	1.12814	5.5529	3.2e-26	4.27e-23
ENSMUSG00000018470	Kcnab3	-1.28553	4.93257	3.52e-26	4.36e-23
ENSMUSG00000045912	C2cd4c	0.978901	5.28656	3.53e-26	4.36e-23
ENSMUSG00000090667	Gm765	-2.09708	2.83182	6.1e-25	7.26e-22
ENSMUSG00000063065	Mapk3	0.967885	7.2187	3.33e-24	3.83e-21
ENSMUSG00000075707	Dio3	2.50011	1.87485	4.27e-24	4.74e-21
ENSMUSG00000002012	Pnck	0.850654	5.5297	5.68e-24	6.12e-21
ENSMUSG00000023886	Smoc2	1.06765	4.52437	6.08e-24	6.34e-21
ENSMUSG00000036422	Pcdh8	0.901837	6.14808	9.59e-24	9.69e-21
ENSMUSG00000066357	Wdr6	0.953645	7.53961	1.5e-23	1.47e-20
ENSMUSG00000028871	Rspo1	-1.86319	2.94891	3.17e-23	3.02e-20
ENSMUSG00000064329	Scn1a	-0.923994	7.14824	4.43e-23	4.11e-20
ENSMUSG00000020326	Ccng1	-0.788027	6.38389	7.79e-23	7.02e-20
ENSMUSG00000036699	Zcchc12	0.890475	5.3257	2.1e-22	1.84e-19
ENSMUSG00000055782	Abcd2	-1.03398	5.28324	3.11e-22	2.66e-19
ENSMUSG00000058443	Rpl10-ps3	0.723731	5.42261	9.12e-22	7.61e-19
ENSMUSG00000004151	Etv1	-0.729924	6.96015	1.02e-21	8.31e-19
ENSMUSG00000029168	Dpysl5	1.02149	5.47724	1.74e-21	1.38e-18
ENSMUSG00000049225	Pdp1	-0.844635	7.22699	6.07e-21	4.71e-18
ENSMUSG00000071753	C230004F18Rik	-1.33195	7.05527	6.59e-21	4.99e-18
ENSMUSG00000024517	Grp	1.20205	3.805	7.15e-21	5.3e-18
ENSMUSG00000010803	Gabra1	-0.769257	8.77271	8.36e-21	6.06e-18
ENSMUSG00000046607	Hrk	0.776348	6.00506	1.51e-20	1.07e-17
ENSMUSG00000031837	Necab2	0.780471	5.04086	1.57e-20	1.09e-17
ENSMUSG00000048004	Tmem196	-0.821771	4.76452	1.71e-20	1.17e-17
ENSMUSG00000040972	Igsf21	0.97457	6.29925	2.78e-20	1.86e-17
ENSMUSG00000052135	Foxo6	1.08837	4.38842	3.01e-20	1.97e-17
ENSMUSG00000022212	Cpne6	0.737925	7.26108	3.18e-20	2.04e-17
ENSMUSG00000038156	Spon1	0.786634	6.7845	3.55e-20	2.23e-17
ENSMUSG00000026676	Ccdc3	1.07147	4.20814	6.09e-20	3.77e-17
ENSMUSG00000030905	Crym	0.947054	6.45378	1.19e-19	7.21e-17
ENSMUSG00000034687	Fras1	0.723874	5.68086	1.27e-19	7.58e-17
ENSMUSG00000110249	9330121K16Rik	-0.761279	4.98378	1.37e-19	8e-17
ENSMUSG00000071379	Hpcal1	0.867635	4.91104	1.6e-19	9.2e-17
ENSMUSG00000067578	Cbln4	-1.14075	3.77993	1.8e-19	1.02e-16
ENSMUSG00000047261	Gap43	0.728911	7.76916	4.37e-19	2.43e-16
ENSMUSG00000075334	Rprm	0.969395	5.17076	6.68e-19	3.59e-16
ENSMUSG00000025128	Bhlhe22	0.750525	5.93934	6.66e-19	3.59e-16
ENSMUSG00000001089	Luzp1	-0.80355	6.71995	9.3e-19	4.77e-16
ENSMUSG00000018589	Glra2	1.01158	3.95891	9.23e-19	4.77e-16
ENSMUSG00000027568	Ntsr1	1.39796	3.51342	9.3e-19	4.77e-16
ENSMUSG00000039316	Rftn1	1.16516	3.30543	1.12e-18	5.66e-16
ENSMUSG00000095139	Pou3f2	-0.723419	4.73668	1.93e-18	9.61e-16
ENSMUSG00000001985	Grik3	0.69654	7.3377	2.46e-18	1.21e-15
ENSMUSG00000037996	Slc24a2	-0.943812	9.08868	2.76e-18	1.33e-15
ENSMUSG00000025885	Myo5b	0.765162	5.0452	8.68e-18	4.14e-15
ENSMUSG00000044224	Dnajc21	-0.798118	5.10182	9.36e-18	4.4e-15
ENSMUSG00000022372	Sla	1.18764	3.25814	9.67e-18	4.45e-15
ENSMUSG00000031827	Cotl1	0.745369	5.72653	9.74e-18	4.45e-15
ENSMUSG00000026479	Lamc2	-0.723166	4.59505	1.27e-17	5.71e-15
ENSMUSG00000003545	Fosb	0.68537	5.23846	1.34e-17	5.95e-15
ENSMUSG00000067594	Krt77	1.28826	3.13334	1.47e-17	6.46e-15
ENSMUSG00000040935	Padi6	3.4621	0.175002	1.51e-17	6.55e-15
ENSMUSG00000026452	Syt2	-1.99761	5.36708	2.33e-17	9.83e-15
ENSMUSG00000059742	Kcnh7	-0.771805	7.49668	2.31e-17	9.83e-15
ENSMUSG00000087141	Plcxd2	-0.724112	6.62524	2.97e-17	1.24e-14
ENSMUSG00000016494	Cd34	-0.652283	6.03289	3.45e-17	1.42e-14
ENSMUSG00000020230	Prmt2	0.641577	6.3012	3.49e-17	1.42e-14
ENSMUSG00000024647	Cbln2	-0.79428	5.53169	4.15e-17	1.67e-14
ENSMUSG00000022577	Ly6h	0.759158	7.40761	4.44e-17	1.76e-14
ENSMUSG00000074968	Ano3	-0.807837	6.94638	5.56e-17	2.18e-14
ENSMUSG00000022861	Dgkg	0.728134	6.08285	6.28e-17	2.44e-14
ENSMUSG00000022419	Deptor	-0.687503	5.63581	6.65e-17	2.55e-14
ENSMUSG00000030337	Vamp1	-1.10815	6.56766	6.81e-17	2.58e-14
ENSMUSG00000020674	Pxdn	0.634229	6.5421	1.34e-16	5.02e-14
ENSMUSG00000101249	Gm29216	-0.600604	9.5305	1.54e-16	5.71e-14
ENSMUSG00000026494	Kif26b	0.697899	4.97458	1.96e-16	7.18e-14
ENSMUSG00000021047	Nova1	-0.656714	6.00312	2.5e-16	9.07e-14
ENSMUSG00000029108	Pcdh7	-0.869764	7.68342	4.02e-16	1.44e-13
ENSMUSG00000003949	Hlf	-0.573073	7.73701	4.79e-16	1.7e-13
ENSMUSG00000026437	Cdk18	0.66111	5.47589	5.8e-16	2.04e-13
ENSMUSG00000091387	Gcnt4	-0.896379	4.3642	6.72e-16	2.34e-13
ENSMUSG00000039234	Sec24d	0.766975	4.13933	7.27e-16	2.5e-13
ENSMUSG00000013846	St3gal1	0.660573	5.16326	1.16e-15	3.91e-13
ENSMUSG00000078307	AI593442	-0.612684	7.68655	1.15e-15	3.91e-13
ENSMUSG00000003934	Efnb3	0.855995	6.39969	1.47e-15	4.9e-13
ENSMUSG00000037492	Zmat4	-0.65482	5.54819	1.74e-15	5.74e-13
ENSMUSG00000030500	Slc17a6	-0.949219	4.08087	2.42e-15	7.93e-13
ENSMUSG00000027273	Snap25	-0.593491	10.9548	4.63e-15	1.5e-12
ENSMUSG00000020848	Doc2b	0.785891	4.30286	5.66e-15	1.82e-12
ENSMUSG00000027270	Lamp5	-0.961969	7.24833	5.99e-15	1.9e-12
ENSMUSG00000027965	Olfm3	-0.814697	5.2577	6.66e-15	2.09e-12
ENSMUSG00000041771	Slc24a4	0.697263	5.38649	6.73e-15	2.1e-12
ENSMUSG00000079657	Rab26	0.722434	5.0683	7.46e-15	2.31e-12
ENSMUSG00000020436	Gabrg2	-0.610041	7.28053	7.8e-15	2.39e-12
ENSMUSG00000067736	Gm10222	-0.743532	7.22821	8.02e-15	2.43e-12
ENSMUSG00000053399	Adamts18	1.44323	2.09935	1.01e-14	3.03e-12
ENSMUSG00000052087	Rgs14	0.685217	5.51244	1.12e-14	3.34e-12
ENSMUSG00000027346	Gpcpd1	-0.606568	6.26751	1.19e-14	3.51e-12
ENSMUSG00000109372	Gm19410	0.587745	6.23817	1.34e-14	3.92e-12
ENSMUSG00000028360	Slc44a5	0.932648	3.44393	1.6e-14	4.65e-12
ENSMUSG00000078137	Ankrd63	0.649643	5.07058	1.62e-14	4.67e-12
ENSMUSG00000041592	Sdk2	0.776737	6.36242	1.83e-14	5.22e-12
ENSMUSG00000041046	Ramp3	0.925669	4.23606	2.18e-14	6.11e-12
ENSMUSG00000044252	Osbpl1a	-0.553728	8.26557	2.18e-14	6.11e-12
ENSMUSG00000020029	Nudt4	-0.604604	7.39543	2.33e-14	6.48e-12
ENSMUSG00000029672	Fam3c	-0.521297	6.22219	3.08e-14	8.49e-12
ENSMUSG00000017692	Rhbdl3	0.678981	4.685	3.23e-14	8.83e-12
ENSMUSG00000029602	Rasal1	0.696886	6.95544	3.77e-14	1.02e-11
ENSMUSG00000004035	Gstm7	0.817787	4.11489	4.09e-14	1.1e-11
ENSMUSG00000047606	Ankrd34c	-1.05258	3.39069	4.32e-14	1.15e-11
ENSMUSG00000000632	Sez6	0.79136	7.85598	4.91e-14	1.3e-11
ENSMUSG00000032174	Icam5	0.695467	8.17501	5e-14	1.31e-11
ENSMUSG00000062760	Shisal1	0.739709	5.73641	5.05e-14	1.32e-11
ENSMUSG00000032297	Celf6	0.724763	4.62516	5.09e-14	1.32e-11
ENSMUSG00000034209	Rasl10a	0.729854	4.75201	5.81e-14	1.49e-11
ENSMUSG00000020599	Rgs9	0.994928	3.85214	6.24e-14	1.59e-11
ENSMUSG00000018474	Chd3	0.598833	9.77201	6.96e-14	1.76e-11
ENSMUSG00000029167	Ppargc1a	-0.640217	5.70385	7.09e-14	1.78e-11
ENSMUSG00000071341	Egr4	0.616671	5.62499	7.16e-14	1.78e-11
ENSMUSG00000038530	Rgs4	-0.535464	8.70337	7.28e-14	1.8e-11
ENSMUSG00000021215	Net1	-0.632646	4.95174	8.43e-14	2.07e-11
ENSMUSG00000001334	Fndc5	-0.64812	5.58802	1.07e-13	2.61e-11
ENSMUSG00000020241	Col6a2	0.807357	4.52514	1.08e-13	2.61e-11
ENSMUSG00000037362	Ccn3	0.718066	6.91061	1.17e-13	2.82e-11
ENSMUSG00000048240	Gng7	0.569669	6.56608	1.63e-13	3.85e-11
ENSMUSG00000058756	Thra	0.66581	9.51813	1.62e-13	3.85e-11
ENSMUSG00000004110	Cacna1e	0.525298	8.55073	1.99e-13	4.68e-11
ENSMUSG00000031380	Vegfd	1.75945	1.74814	2.21e-13	5.16e-11
ENSMUSG00000013698	Pea15a	0.583795	8.81947	2.28e-13	5.29e-11
ENSMUSG00000022054	Nefm	-0.802806	7.74997	2.62e-13	6.03e-11
ENSMUSG00000046093	Hpcal4	0.507735	10.5082	2.78e-13	6.3e-11
ENSMUSG00000046321	Hs3st2	0.601868	6.14013	2.77e-13	6.3e-11
ENSMUSG00000085438	1700020I14Rik	-0.632427	9.22443	3.8e-13	8.58e-11
ENSMUSG00000036882	Arhgap33	0.633481	8.02911	4.07e-13	9.1e-11
ENSMUSG00000025795	Rassf3	-0.538147	5.28956	4.38e-13	9.75e-11
ENSMUSG00000032936	Camkv	0.591063	9.05813	6.44e-13	1.42e-10
ENSMUSG00000034402	Kcnh5	-0.870139	4.53575	7.25e-13	1.59e-10
ENSMUSG00000020953	Coch	-0.671638	4.93918	7.72e-13	1.68e-10
ENSMUSG00000028289	Epha7	-0.575782	6.24142	9.34e-13	2.02e-10
ENSMUSG00000068037	Mas1	0.744422	4.23497	9.45e-13	2.03e-10
ENSMUSG00000015002	Efr3a	-0.591363	7.60633	1.07e-12	2.28e-10
ENSMUSG00000034997	Htr2a	-0.607286	5.84366	1.13e-12	2.41e-10
ENSMUSG00000020836	Coro6	-1.06592	4.52153	1.16e-12	2.43e-10
ENSMUSG00000027669	Gnb4	0.642267	4.77011	1.16e-12	2.43e-10
ENSMUSG00000035000	Dpp4	-1.28652	2.23557	1.4e-12	2.91e-10
ENSMUSG00000029659	Medag	-0.683317	4.25769	1.43e-12	2.97e-10
ENSMUSG00000027849	Syt6	0.86991	4.32462	1.47e-12	3.03e-10
ENSMUSG00000064356	mt-Atp8	-0.892085	4.4333	1.67e-12	3.42e-10
ENSMUSG00000052387	Trpm3	-1.04003	5.88656	2.31e-12	4.7e-10
ENSMUSG00000040724	Kcna2	-0.560459	8.46623	2.7e-12	5.45e-10
ENSMUSG00000046719	Nxph3	0.956177	5.06136	2.8e-12	5.64e-10
ENSMUSG00000072704	Smim10l1	-0.522002	6.94216	2.97e-12	5.94e-10
ENSMUSG00000021097	Clmn	0.559574	6.78122	3.16e-12	6.28e-10
ENSMUSG00000022895	Ets2	0.572073	6.91429	3.38e-12	6.67e-10
ENSMUSG00000024085	Man2a1	-0.563175	5.15305	3.87e-12	7.59e-10
ENSMUSG00000046480	Scn4b	-1.30609	5.68702	4.06e-12	7.93e-10
ENSMUSG00000006014	Prg4	-2.0448	2.10351	4.21e-12	8.16e-10
ENSMUSG00000050600	Zfp831	0.524783	5.54158	4.47e-12	8.62e-10
ENSMUSG00000035357	Pdzrn3	-0.691742	5.4054	4.69e-12	8.99e-10
ENSMUSG00000005802	Slc30a4	-0.562782	6.30833	4.82e-12	9.2e-10
ENSMUSG00000032890	Rims3	-0.556309	8.27582	4.89e-12	9.27e-10
ENSMUSG00000026344	Lypd1	0.573383	6.91457	5e-12	9.42e-10
ENSMUSG00000026610	Esrrg	-0.750753	4.37798	5.45e-12	1.02e-09
ENSMUSG00000030770	Parva	-0.586751	6.09156	5.81e-12	1.08e-09
ENSMUSG00000041836	Ptpre	0.536411	5.29081	5.89e-12	1.09e-09
ENSMUSG00000028033	Kcnq5	-0.500514	7.07842	5.93e-12	1.09e-09
ENSMUSG00000084416	Rpl10a-ps1	-1.84626	2.03419	6.73e-12	1.23e-09
ENSMUSG00000028949	Smarcd3	0.503176	5.80612	7e-12	1.28e-09
ENSMUSG00000071528	Usmg5	-0.58368	5.31795	7.12e-12	1.29e-09
ENSMUSG00000001542	Ell2	-0.582665	4.65827	7.38e-12	1.33e-09
ENSMUSG00000030616	Sytl2	-0.541943	6.01688	7.69e-12	1.38e-09
ENSMUSG00000045036	Tmem232	-1.1374	2.24268	7.86e-12	1.4e-09
ENSMUSG00000060802	B2m	-0.496692	5.7067	8.24e-12	1.46e-09
ENSMUSG00000017466	Timp2	0.536483	8.37421	1.11e-11	1.96e-09
ENSMUSG00000059361	Nrsn2	0.498689	5.51293	1.14e-11	2e-09
ENSMUSG00000014846	Tppp3	0.851642	4.62723	1.21e-11	2.1e-09
ENSMUSG00000050022	Amz1	0.829427	3.73943	1.27e-11	2.21e-09
ENSMUSG00000052684	Jun	0.538936	5.85223	1.29e-11	2.24e-09
ENSMUSG00000039059	Hrh3	0.5932	6.74713	1.56e-11	2.68e-09
ENSMUSG00000027327	1700037H04Rik	0.626075	5.33135	1.74e-11	2.98e-09
ENSMUSG00000039474	Wfs1	0.583626	7.16511	1.78e-11	3.01e-09
ENSMUSG00000040452	Cdh12	-0.856761	4.16603	1.77e-11	3.01e-09
ENSMUSG00000048251	Bcl11b	0.55469	6.54161	1.81e-11	3.05e-09
ENSMUSG00000000794	Kcnn3	0.653817	4.63335	1.95e-11	3.26e-09
ENSMUSG00000060424	Pantr1	-0.738262	3.91811	1.94e-11	3.26e-09
ENSMUSG00000027716	Trpc3	-0.778706	4.09264	1.98e-11	3.29e-09
ENSMUSG00000074785	Plxnc1	0.511983	6.65314	2.1e-11	3.47e-09
ENSMUSG00000022208	Jph4	0.55975	8.73442	2.22e-11	3.63e-09
ENSMUSG00000057766	Ankrd29	-0.609084	4.30478	2.22e-11	3.63e-09
ENSMUSG00000074305	Peak1	0.492312	6.05565	2.28e-11	3.72e-09
ENSMUSG00000031398	Plxna3	0.572884	5.07079	2.38e-11	3.86e-09
ENSMUSG00000024736	Tmem132a	0.640429	8.63089	2.43e-11	3.91e-09
ENSMUSG00000026463	Atp2b4	0.526054	8.91739	2.43e-11	3.91e-09
ENSMUSG00000029161	Cgref1	0.725835	3.88524	2.95e-11	4.71e-09
ENSMUSG00000028995	Fam126a	0.579947	4.48262	3.14e-11	4.99e-09
ENSMUSG00000091002	Tcerg1l	0.728506	3.76382	3.75e-11	5.93e-09
ENSMUSG00000020061	Mybpc1	-1.19836	2.23383	3.81e-11	6e-09
ENSMUSG00000070509	Rgma	0.53567	5.35489	4.26e-11	6.67e-09
ENSMUSG00000035397	Klf16	0.542006	5.62302	4.42e-11	6.88e-09
ENSMUSG00000078877	Gm14295	-0.62227	4.26612	4.62e-11	7.17e-09
ENSMUSG00000021390	Ogn	-2.06299	2.6413	5.25e-11	8.11e-09
ENSMUSG00000028804	Csmd2	0.515663	6.85051	6.34e-11	9.75e-09
ENSMUSG00000026970	Rbms1	-0.73922	3.78469	6.46e-11	9.88e-09
ENSMUSG00000029442	Wdr66	0.774276	3.2694	6.99e-11	1.06e-08
ENSMUSG00000027712	Anxa5	-0.504916	5.11436	7.25e-11	1.1e-08
ENSMUSG00000025468	Caly	0.622243	6.65821	7.52e-11	1.14e-08
ENSMUSG00000030043	Tacr1	1.64754	1.02122	7.81e-11	1.17e-08
ENSMUSG00000017412	Cacnb4	-0.575611	8.33778	8.08e-11	1.21e-08
ENSMUSG00000022883	Robo1	0.471361	5.92582	8.42e-11	1.25e-08
ENSMUSG00000030889	Vwa3a	1.12433	2.70113	8.54e-11	1.27e-08
ENSMUSG00000031391	L1cam	0.523398	7.53949	9.38e-11	1.38e-08
ENSMUSG00000046561	Arsj	1.20941	2.03565	1.06e-10	1.56e-08
ENSMUSG00000042688	Mapk6	-0.518542	6.36108	1.07e-10	1.56e-08
ENSMUSG00000038587	Akap12	-0.529399	4.95373	1.08e-10	1.58e-08
ENSMUSG00000033068	Entpd6	0.501554	5.64937	1.1e-10	1.59e-08
ENSMUSG00000078161	Erich3	0.558357	4.71986	1.11e-10	1.6e-08
ENSMUSG00000046159	Chrm3	-0.541532	6.1545	1.13e-10	1.62e-08
ENSMUSG00000017417	Plxdc1	-0.645339	4.9772	1.17e-10	1.68e-08
ENSMUSG00000051243	Islr2	0.643046	6.59995	1.18e-10	1.69e-08
ENSMUSG00000031963	Bmper	-0.853245	3.27136	1.19e-10	1.7e-08
ENSMUSG00000020634	Ubxn2a	-0.544369	5.31585	1.26e-10	1.79e-08
ENSMUSG00000027834	Serpini1	-0.513567	8.31973	1.34e-10	1.88e-08
ENSMUSG00000031561	Tenm3	0.629553	6.36125	1.56e-10	2.19e-08
ENSMUSG00000022462	Slc38a2	-0.457108	7.0805	1.66e-10	2.31e-08
ENSMUSG00000040055	Gjb6	-0.466612	5.84869	1.67e-10	2.32e-08
ENSMUSG00000028654	Mycl	0.802437	3.52404	1.75e-10	2.42e-08
ENSMUSG00000033585	Ndn	0.561363	7.85961	1.91e-10	2.63e-08
ENSMUSG00000046699	Slitrk4	-0.590251	5.7879	1.91e-10	2.63e-08
ENSMUSG00000048007	Timm8a1	-0.997066	2.53023	1.95e-10	2.67e-08
ENSMUSG00000051285	Pcmtd1	-0.551528	6.78897	2.07e-10	2.82e-08
ENSMUSG00000022773	Ypel1	0.579405	5.14025	2.13e-10	2.88e-08
ENSMUSG00000053279	Aldh1a1	-1.09706	3.87273	2.12e-10	2.88e-08
ENSMUSG00000024228	Nudt12	-0.874265	2.99152	2.32e-10	3.12e-08
ENSMUSG00000031198	Fundc2	-0.573149	4.80303	2.57e-10	3.45e-08
ENSMUSG00000000838	Fmr1	-0.489439	6.32764	2.63e-10	3.51e-08
ENSMUSG00000025481	Urah	-2.26284	0.0277593	2.66e-10	3.54e-08
ENSMUSG00000058672	Tubb2a	0.527052	8.88351	2.86e-10	3.78e-08
ENSMUSG00000022840	Adcy5	0.515338	7.8991	2.99e-10	3.95e-08
ENSMUSG00000053706	B430305J03Rik	10.475	1.85429	3.05e-10	4e-08
ENSMUSG00000000305	Cdh4	0.476272	5.21686	3.45e-10	4.51e-08
ENSMUSG00000074743	Thbd	-0.769053	4.42695	3.62e-10	4.72e-08
ENSMUSG00000020396	Nefh	-0.791231	6.01987	3.68e-10	4.77e-08
ENSMUSG00000020644	Id2	-0.450735	6.16429	3.77e-10	4.87e-08
ENSMUSG00000026043	Col3a1	-1.29542	2.48314	3.8e-10	4.89e-08
ENSMUSG00000064360	mt-Nd3	-0.980568	7.64289	4e-10	5.13e-08
ENSMUSG00000053477	Tcf4	-0.460536	8.4817	4.01e-10	5.13e-08
ENSMUSG00000007594	Hapln4	-0.644823	7.05369	4.04e-10	5.15e-08
ENSMUSG00000021719	Rgs7bp	-0.506985	8.72312	4.38e-10	5.53e-08
ENSMUSG00000069227	Gprin1	0.500415	7.55673	4.37e-10	5.53e-08
ENSMUSG00000032648	Pygm	-0.620468	4.90463	5e-10	6.3e-08
ENSMUSG00000051920	Rspo2	0.615144	5.23621	5.64e-10	7.08e-08
ENSMUSG00000007656	Arpp19	-0.475537	8.03022	5.8e-10	7.25e-08
ENSMUSG00000070822	Zscan18	0.578905	4.25462	5.95e-10	7.4e-08
ENSMUSG00000034584	Exph5	-0.57496	4.58215	6.47e-10	8.02e-08
ENSMUSG00000029093	Sorcs2	0.489054	6.23122	6.52e-10	8.06e-08
ENSMUSG00000111375	Btbd8	-0.444242	7.22493	6.73e-10	8.28e-08
ENSMUSG00000046593	Tmem215	-1.78087	2.21562	7.16e-10	8.78e-08
ENSMUSG00000025451	Paip1	-0.476371	5.94134	7.72e-10	9.44e-08
ENSMUSG00000096979	Gm26880	-0.638465	3.95915	7.95e-10	9.68e-08
ENSMUSG00000042567	Nek10	1.263	2.32335	8.6e-10	1.04e-07
ENSMUSG00000027978	Prss12	0.637738	5.51186	8.66e-10	1.05e-07
ENSMUSG00000043165	Lor	0.989344	3.18805	9.16e-10	1.1e-07
ENSMUSG00000073060	Zxda	10.0046	1.39567	9.2e-10	1.1e-07
ENSMUSG00000032908	Sgpp2	-0.997557	4.05534	9.31e-10	1.11e-07
ENSMUSG00000025964	Adam23	-0.449694	7.33577	9.52e-10	1.13e-07
ENSMUSG00000114019	Gm47155	-0.547984	4.51351	1.01e-09	1.2e-07
ENSMUSG00000059974	Ntm	-0.523396	7.78678	1.13e-09	1.34e-07
ENSMUSG00000054871	Tmem158	0.443517	5.91213	1.17e-09	1.38e-07
ENSMUSG00000046714	Foxc2	-1.93633	0.968969	1.24e-09	1.45e-07
ENSMUSG00000007817	Zmiz1	0.440954	8.04741	1.27e-09	1.49e-07
ENSMUSG00000025579	Gaa	0.519021	8.62566	1.28e-09	1.49e-07
ENSMUSG00000015653	Steap2	-0.790195	3.85707	1.34e-09	1.56e-07
ENSMUSG00000018819	Lsp1	1.26399	1.84622	1.35e-09	1.56e-07
ENSMUSG00000049630	C1ql3	0.578256	7.68906	1.36e-09	1.57e-07
ENSMUSG00000020811	Wscd1	0.573629	6.14359	1.49e-09	1.72e-07
ENSMUSG00000032017	Grik4	0.46116	4.99333	1.53e-09	1.76e-07
ENSMUSG00000028132	Tmem56	-0.507197	6.65326	1.7e-09	1.94e-07
ENSMUSG00000048218	Amigo2	0.608875	3.7248	1.73e-09	1.97e-07
ENSMUSG00000021782	Dlg5	0.502634	5.48287	1.78e-09	2.01e-07
ENSMUSG00000033295	Ptprf	0.528627	7.37382	1.79e-09	2.02e-07
ENSMUSG00000050192	Eif5a2	-0.518854	5.89676	2.08e-09	2.35e-07
ENSMUSG00000025969	Nrp2	0.538239	5.36971	2.15e-09	2.41e-07
ENSMUSG00000014313	Cox6c	-0.426168	6.36774	2.25e-09	2.52e-07
ENSMUSG00000028251	Tstd3	-0.624115	3.62297	2.26e-09	2.53e-07
ENSMUSG00000027087	Itgav	-0.478992	7.07595	2.3e-09	2.54e-07
ENSMUSG00000032332	Col12a1	0.530302	4.57216	2.3e-09	2.54e-07
ENSMUSG00000087006	Gm13889	0.574655	4.52498	2.3e-09	2.54e-07
ENSMUSG00000026930	Gpsm1	0.525111	5.19169	2.49e-09	2.74e-07
ENSMUSG00000020892	Aloxe3	1.07183	2.25299	2.63e-09	2.88e-07
ENSMUSG00000039683	Sdk1	0.598295	4.02637	2.67e-09	2.92e-07
ENSMUSG00000064345	mt-Nd2	-0.543757	8.48373	2.75e-09	3e-07
ENSMUSG00000024798	Htr7	-0.865168	3.02012	2.82e-09	3.07e-07
ENSMUSG00000003411	Rab3b	0.518172	5.73054	2.88e-09	3.12e-07
ENSMUSG00000024937	Ehbp1l1	0.576499	4.7159	2.98e-09	3.22e-07
ENSMUSG00000032259	Drd2	1.98683	1.43607	3.16e-09	3.4e-07
ENSMUSG00000020747	Tmem94	0.500648	6.59349	3.22e-09	3.46e-07
ENSMUSG00000064115	Cadm2	-0.618748	8.319	3.35e-09	3.58e-07
ENSMUSG00000056724	Nbeal2	0.607989	4.062	3.5e-09	3.73e-07
ENSMUSG00000015605	Srf	0.456489	5.67858	3.52e-09	3.75e-07
ENSMUSG00000019966	Kitl	-0.531336	5.23335	3.57e-09	3.77e-07
ENSMUSG00000059213	Ddn	0.481291	10.3289	3.56e-09	3.77e-07
ENSMUSG00000021974	Fgf9	-0.702739	3.96626	3.59e-09	3.77e-07
ENSMUSG00000078816	Prkcg	0.473313	8.76247	3.6e-09	3.77e-07
ENSMUSG00000055435	Maf	-0.508682	4.99551	3.77e-09	3.95e-07
ENSMUSG00000055373	Fut9	-0.608378	7.77589	3.81e-09	3.97e-07
ENSMUSG00000029101	Rgs12	0.546278	5.22863	3.83e-09	3.98e-07
ENSMUSG00000033491	Prss35	1.15012	2.11513	4.18e-09	4.33e-07
ENSMUSG00000035849	Krt222	-0.508203	5.07565	4.35e-09	4.49e-07
ENSMUSG00000027612	Mmp24	0.437925	5.65052	4.41e-09	4.53e-07
ENSMUSG00000039114	Nrn1	-0.509481	7.59953	4.41e-09	4.53e-07
ENSMUSG00000031066	Usp11	0.464164	6.93175	4.52e-09	4.63e-07
ENSMUSG00000024112	Cacna1h	0.529545	6.53498	4.62e-09	4.72e-07
ENSMUSG00000051817	Sox12	0.560816	4.41056	4.83e-09	4.91e-07
ENSMUSG00000040490	Lrfn2	0.550573	4.80521	5.11e-09	5.17e-07
ENSMUSG00000103378	Gm37176	-0.856955	2.77342	5.11e-09	5.17e-07
ENSMUSG00000068735	Trp53i11	0.543678	6.65969	5.15e-09	5.19e-07
ENSMUSG00000032120	C2cd2l	0.465049	7.51913	5.32e-09	5.34e-07
ENSMUSG00000022382	Wnt7b	0.483454	5.96964	5.44e-09	5.44e-07
ENSMUSG00000031772	Cntnap4	0.605219	5.33343	5.44e-09	5.44e-07
ENSMUSG00000039481	Nrtn	-1.69258	0.585092	5.72e-09	5.7e-07
ENSMUSG00000022747	St3gal6	-0.651228	3.75505	5.96e-09	5.91e-07
ENSMUSG00000024170	Telo2	0.515504	4.54827	6.07e-09	6.01e-07
ENSMUSG00000021520	Uqcrb	-0.543081	4.54251	6.41e-09	6.31e-07
ENSMUSG00000039252	Lgi2	-0.519731	6.37951	6.41e-09	6.31e-07
ENSMUSG00000036273	Lrrk2	-0.450124	6.38109	6.68e-09	6.56e-07
ENSMUSG00000029335	Bmp3	0.576364	5.74389	7.12e-09	6.96e-07
ENSMUSG00000019082	Slc25a22	0.499972	8.19085	7.3e-09	7.12e-07
ENSMUSG00000062098	Btbd3	-0.473493	7.7506	7.51e-09	7.3e-07
ENSMUSG00000020467	Efemp1	-0.981414	3.16027	7.65e-09	7.42e-07
ENSMUSG00000029223	Uchl1	0.437847	9.00758	7.71e-09	7.45e-07
ENSMUSG00000034413	Neurl1b	0.473389	6.46067	7.73e-09	7.46e-07
ENSMUSG00000003617	Cp	-0.642819	3.98546	7.77e-09	7.47e-07
ENSMUSG00000031310	Zmym3	0.434515	6.95593	7.92e-09	7.59e-07
ENSMUSG00000032289	Thsd4	0.868106	3.73094	7.96e-09	7.61e-07
ENSMUSG00000016194	Hsd11b1	-0.763541	3.36975	8.13e-09	7.75e-07
ENSMUSG00000036502	Tmem255a	0.659949	3.97011	8.4e-09	7.99e-07
ENSMUSG00000033007	Asic4	0.75198	3.50231	8.67e-09	8.22e-07
ENSMUSG00000022636	Alcam	-0.514999	7.51542	8.7e-09	8.22e-07
ENSMUSG00000019986	Ahi1	0.436601	7.54426	9.58e-09	9.02e-07
ENSMUSG00000025582	Nptx1	0.501503	8.96881	9.96e-09	9.36e-07
ENSMUSG00000058927	Gm10053	-0.551366	4.96746	1.04e-08	9.77e-07
ENSMUSG00000085838	Chn1os1	1.23405	2.91147	1.05e-08	9.79e-07
ENSMUSG00000025531	Chm	-0.461423	5.81612	1.05e-08	9.81e-07
ENSMUSG00000022594	Lynx1	-0.659928	8.31991	1.07e-08	9.98e-07
ENSMUSG00000037720	Tmem33	-0.47218	6.79843	1.08e-08	1e-06
ENSMUSG00000006435	Neurl1a	0.467756	8.25049	1.12e-08	1.04e-06
ENSMUSG00000024867	Pip5k1b	-0.610024	3.92162	1.14e-08	1.05e-06
ENSMUSG00000053702	Nebl	-0.496326	6.32239	1.15e-08	1.06e-06
ENSMUSG00000048583	Igf2	-1.12698	5.69377	1.17e-08	1.07e-06
ENSMUSG00000044352	Sowaha	0.429472	6.48417	1.21e-08	1.11e-06
ENSMUSG00000024044	Epb41l3	-0.434863	7.56031	1.3e-08	1.18e-06
ENSMUSG00000037990	Sh3rf3	0.429788	5.47964	1.3e-08	1.18e-06
ENSMUSG00000020524	Gria1	0.407757	8.79384	1.31e-08	1.19e-06
ENSMUSG00000048483	Zdhhc22	0.451327	6.33213	1.31e-08	1.19e-06
ENSMUSG00000036510	Cdh8	-0.459636	5.66198	1.35e-08	1.22e-06
ENSMUSG00000030226	Lmo3	0.45	6.0296	1.44e-08	1.29e-06
ENSMUSG00000033615	Cplx1	-0.596481	8.85704	1.43e-08	1.29e-06
ENSMUSG00000078234	Klhdc7a	-0.549074	4.35058	1.49e-08	1.33e-06
ENSMUSG00000036103	Colec12	-0.821389	3.51331	1.51e-08	1.35e-06
ENSMUSG00000093954	Gm16867	-0.508366	4.64207	1.55e-08	1.38e-06
ENSMUSG00000034981	Parm1	-0.399831	6.1925	1.61e-08	1.43e-06
ENSMUSG00000025020	Slit1	0.533853	6.63546	1.63e-08	1.45e-06
ENSMUSG00000023224	Serping1	-0.949921	2.58944	1.66e-08	1.47e-06
ENSMUSG00000045659	Plekha7	0.539014	4.50973	1.68e-08	1.47e-06
ENSMUSG00000091243	Vgll3	-1.08342	2.37724	1.68e-08	1.47e-06
ENSMUSG00000002957	Ap2a2	0.419379	8.4787	1.74e-08	1.52e-06
ENSMUSG00000042348	Arl15	-0.50042	4.9523	1.82e-08	1.59e-06
ENSMUSG00000035835	Plppr3	0.456349	5.97714	1.88e-08	1.64e-06
ENSMUSG00000015981	Stk32c	0.458816	7.27943	1.9e-08	1.65e-06
ENSMUSG00000024981	Acsl5	-0.42343	6.40357	1.92e-08	1.66e-06
ENSMUSG00000020794	Ube2g1	-0.489184	5.60895	2.04e-08	1.76e-06
ENSMUSG00000021743	Fezf2	0.544391	5.93417	2.05e-08	1.76e-06
ENSMUSG00000042249	Grk3	0.390395	6.99805	2.06e-08	1.77e-06
ENSMUSG00000041559	Fmod	-1.04529	4.0743	2.12e-08	1.82e-06
ENSMUSG00000022523	Fgf12	-0.530455	7.26202	2.17e-08	1.85e-06
ENSMUSG00000021587	Pcsk1	-0.475672	6.30032	2.25e-08	1.92e-06
ENSMUSG00000060703	Cd302	-0.773195	2.85302	2.28e-08	1.94e-06
ENSMUSG00000026893	Gca	-0.670137	3.73532	2.3e-08	1.95e-06
ENSMUSG00000070867	Trabd2b	-0.720466	2.9849	2.5e-08	2.12e-06
ENSMUSG00000022013	Dnajc15	-0.434368	5.72866	2.55e-08	2.16e-06
ENSMUSG00000022324	Matn2	0.59527	5.30569	2.61e-08	2.2e-06
ENSMUSG00000022540	Rogdi	0.458389	6.36576	2.65e-08	2.23e-06
ENSMUSG00000038264	Sema7a	-0.612003	7.41142	2.67e-08	2.24e-06
ENSMUSG00000029563	Foxp2	0.728048	3.42637	2.69e-08	2.25e-06
ENSMUSG00000031785	Adgrg1	0.489013	6.40935	2.69e-08	2.25e-06
ENSMUSG00000027784	Ppm1l	-0.432679	7.77413	2.72e-08	2.26e-06
ENSMUSG00000060487	Samd5	-0.491709	4.41938	2.72e-08	2.26e-06
ENSMUSG00000018334	Ksr1	0.516738	5.84844	2.76e-08	2.28e-06
ENSMUSG00000026824	Kcnj3	-0.415049	6.93163	2.76e-08	2.28e-06
ENSMUSG00000004530	Coro1c	0.409521	6.66927	2.81e-08	2.31e-06
ENSMUSG00000018339	Gpx3	0.898575	2.48774	2.81e-08	2.31e-06
ENSMUSG00000035566	Pcdh17	0.45244	7.6149	2.93e-08	2.4e-06
ENSMUSG00000021728	Emb	-0.55869	4.59572	3.07e-08	2.51e-06
ENSMUSG00000024695	Zfp91	-0.441194	7.38553	3.12e-08	2.55e-06
ENSMUSG00000028944	Prkag2	0.39193	6.5034	3.17e-08	2.58e-06
ENSMUSG00000075012	Fjx1	0.442459	6.39356	3.22e-08	2.6e-06
ENSMUSG00000097431	Gm26782	-0.615705	3.74826	3.21e-08	2.6e-06
ENSMUSG00000022421	Nptxr	0.444782	10.4171	3.29e-08	2.65e-06
ENSMUSG00000071266	Zfp946	-0.724517	3.19464	3.3e-08	2.66e-06
ENSMUSG00000026950	Neb	0.894107	2.89789	3.32e-08	2.66e-06
ENSMUSG00000033953	Ppp3r1	-0.425726	9.77069	3.32e-08	2.66e-06
ENSMUSG00000019772	Vip	-0.429415	5.34663	3.34e-08	2.67e-06
ENSMUSG00000022342	Kcnv1	-0.497447	6.85781	3.39e-08	2.71e-06
ENSMUSG00000009418	Nav1	0.420101	7.15463	3.62e-08	2.88e-06
ENSMUSG00000053965	Pde5a	-0.560045	3.90472	3.72e-08	2.95e-06
ENSMUSG00000024873	Cnih2	0.458717	7.48917	3.77e-08	2.99e-06
ENSMUSG00000038524	Fchsd1	0.724112	3.30569	3.82e-08	3.02e-06
ENSMUSG00000048988	Elfn1	0.438625	5.41162	3.87e-08	3.05e-06
ENSMUSG00000063160	Numbl	0.476113	6.90266	3.87e-08	3.05e-06
ENSMUSG00000039231	Suv39h1	0.474866	4.73492	3.96e-08	3.1e-06
ENSMUSG00000040563	Plppr2	0.4658	7.66675	3.96e-08	3.1e-06
ENSMUSG00000070802	Pnmal2	0.400631	8.93236	4.06e-08	3.17e-06
ENSMUSG00000003153	Slc2a3	0.380966	7.48274	4.16e-08	3.24e-06
ENSMUSG00000021803	Cdhr1	1.15876	1.89606	4.38e-08	3.41e-06
ENSMUSG00000050538	B230217C12Rik	-0.416602	5.41825	4.41e-08	3.42e-06
ENSMUSG00000035547	Capn5	0.433447	6.05574	4.48e-08	3.46e-06
ENSMUSG00000025422	Agap2	0.443242	10.6346	4.51e-08	3.48e-06
ENSMUSG00000023927	Satb1	-0.388266	7.34248	4.53e-08	3.49e-06
ENSMUSG00000050069	Grem2	0.448108	4.86864	4.71e-08	3.62e-06
ENSMUSG00000051985	Igfn1	-0.772661	4.50442	4.73e-08	3.63e-06
ENSMUSG00000028098	Rnf115	-0.388992	5.66788	4.83e-08	3.69e-06
ENSMUSG00000030134	Rasgef1a	0.384696	8.02006	4.83e-08	3.69e-06
ENSMUSG00000036206	Sh3bp4	0.495768	4.61024	4.87e-08	3.71e-06
ENSMUSG00000030302	Atp2b2	-0.548525	9.8878	5.05e-08	3.84e-06
ENSMUSG00000022110	Sucla2	-0.44401	6.87336	5.66e-08	4.29e-06
ENSMUSG00000033196	Myh2	-1.20289	1.36192	5.72e-08	4.33e-06
ENSMUSG00000027820	Mme	-0.778538	2.5982	5.82e-08	4.38e-06
ENSMUSG00000031216	Stard8	-0.541043	5.37031	5.81e-08	4.38e-06
ENSMUSG00000048385	Scrt1	-0.604093	7.25207	5.92e-08	4.45e-06
ENSMUSG00000036686	Cc2d1a	0.455995	5.81903	5.94e-08	4.45e-06
ENSMUSG00000066952	Myo1h	1.56105	0.638754	6.08e-08	4.54e-06
ENSMUSG00000020473	Aebp1	-0.871723	4.39431	6.4e-08	4.78e-06
ENSMUSG00000023806	Rsph3b	0.529826	4.35182	6.48e-08	4.81e-06
ENSMUSG00000091515	Zfp422-ps	4.32337	-0.876805	6.46e-08	4.81e-06
ENSMUSG00000045136	Tubb2b	0.398279	6.57357	6.63e-08	4.92e-06
ENSMUSG00000043388	Tmem130	0.412065	7.44885	6.74e-08	4.99e-06
ENSMUSG00000050840	Cdh20	-0.525942	3.98376	6.82e-08	5.01e-06
ENSMUSG00000028883	Sema3a	-0.48493	4.78734	6.82e-08	5.01e-06
ENSMUSG00000041028	Ghitm	-0.38298	8.5077	6.8e-08	5.01e-06
ENSMUSG00000021290	Atp5mpl	-0.568452	4.15802	7.36e-08	5.39e-06
ENSMUSG00000061411	Nol4l	0.374261	6.12695	7.42e-08	5.43e-06
ENSMUSG00000035713	Usp35	0.521877	4.44515	7.48e-08	5.46e-06
ENSMUSG00000041774	Ydjc	0.512865	4.03508	7.6e-08	5.53e-06
ENSMUSG00000018548	Trim37	-0.38611	8.91516	7.67e-08	5.58e-06
ENSMUSG00000022180	Slc7a8	0.434265	6.74993	7.71e-08	5.58e-06
ENSMUSG00000053414	Hunk	-0.475554	4.93228	7.7e-08	5.58e-06
ENSMUSG00000021130	Galnt16	0.428068	7.27548	7.87e-08	5.68e-06
ENSMUSG00000038760	Trhr	1.05628	2.1499	7.95e-08	5.73e-06
ENSMUSG00000013833	Med16	0.466057	6.07251	8.08e-08	5.79e-06
ENSMUSG00000110444	Gm10033	-0.679408	4.41492	8.06e-08	5.79e-06
ENSMUSG00000118202	AC127249.1	-0.482889	5.38036	8.17e-08	5.85e-06
ENSMUSG00000026915	Strbp	-0.404494	8.00856	8.29e-08	5.93e-06
ENSMUSG00000029822	Osbpl3	-0.525823	5.30621	8.33e-08	5.94e-06
ENSMUSG00000030237	Slco1a4	-0.494727	5.34526	8.41e-08	5.98e-06
ENSMUSG00000021478	Drd1	0.795287	3.39535	8.59e-08	6.1e-06
ENSMUSG00000038112	AW551984	1.15362	2.48908	8.82e-08	6.24e-06
ENSMUSG00000072235	Tuba1a	0.413397	9.79274	9.31e-08	6.58e-06
ENSMUSG00000059852	Kcng2	0.71331	3.23944	9.52e-08	6.72e-06
ENSMUSG00000041708	Mpped1	0.399515	8.1396	9.63e-08	6.78e-06
ENSMUSG00000025742	Prps2	-0.461469	4.68208	9.76e-08	6.85e-06
ENSMUSG00000027864	Ptgfrn	-0.479591	5.90514	9.95e-08	6.97e-06
ENSMUSG00000000088	Cox5a	-0.371886	5.96349	1.01e-07	7.06e-06
ENSMUSG00000038370	Pcp4l1	-0.403544	5.27506	1.02e-07	7.1e-06
ENSMUSG00000038517	Tbkbp1	0.467711	5.70608	1.03e-07	7.21e-06
ENSMUSG00000028527	Ak4	0.401631	6.04349	1.08e-07	7.49e-06
ENSMUSG00000025743	Sdc3	0.417792	8.05614	1.08e-07	7.51e-06
ENSMUSG00000052026	Slc6a7	0.443871	6.3602	1.09e-07	7.56e-06
ENSMUSG00000023827	Agpat4	0.405839	5.61128	1.11e-07	7.67e-06
ENSMUSG00000045761	Togaram2	1.59027	0.818726	1.12e-07	7.69e-06
ENSMUSG00000028020	Glrb	-0.482701	7.72339	1.12e-07	7.71e-06
ENSMUSG00000030917	Tmem159	0.528043	3.90653	1.13e-07	7.73e-06
ENSMUSG00000028161	Ppp3ca	-0.386207	10.101	1.13e-07	7.75e-06
ENSMUSG00000000948	Gm38393	-0.669909	4.18911	1.14e-07	7.8e-06
ENSMUSG00000019990	Pde7b	-0.558205	5.16314	1.14e-07	7.8e-06
ENSMUSG00000040424	Hipk4	-0.550623	5.54386	1.15e-07	7.84e-06
ENSMUSG00000021585	Cast	-0.76687	3.56702	1.16e-07	7.86e-06
ENSMUSG00000036790	Slitrk2	-0.567207	5.15583	1.16e-07	7.86e-06
ENSMUSG00000022438	Parvb	0.516077	4.28191	1.18e-07	7.97e-06
ENSMUSG00000053550	Shisa7	0.424665	7.46447	1.25e-07	8.42e-06
ENSMUSG00000061878	Sphk1	-1.0425	1.89168	1.29e-07	8.7e-06
ENSMUSG00000040584	Abcb1a	-0.390894	5.53979	1.3e-07	8.74e-06
ENSMUSG00000001506	Col1a1	-0.863248	4.05905	1.32e-07	8.85e-06
ENSMUSG00000050896	Rtn4rl2	0.487859	5.94842	1.34e-07	8.97e-06
ENSMUSG00000014164	Klhl3	0.383251	6.41531	1.42e-07	9.48e-06
ENSMUSG00000028137	Celf3	0.480123	6.77148	1.42e-07	9.48e-06
ENSMUSG00000033863	Klf9	-0.385883	7.85423	1.47e-07	9.8e-06
ENSMUSG00000006362	Cbfa2t3	0.417543	5.43624	1.48e-07	9.87e-06
ENSMUSG00000048163	Selplg	0.512247	4.50141	1.55e-07	1.03e-05
ENSMUSG00000009394	Syn2	0.390246	9.55156	1.56e-07	1.03e-05
ENSMUSG00000078878	Gm14305	-0.558085	4.31241	1.58e-07	1.04e-05
ENSMUSG00000046182	Gsg1l	0.422245	6.61656	1.59e-07	1.05e-05
ENSMUSG00000030747	Dgat2	0.387257	5.73219	1.62e-07	1.06e-05
ENSMUSG00000021219	Rgs6	-0.386826	5.958	1.65e-07	1.08e-05
ENSMUSG00000062542	Syt9	0.609127	3.4629	1.66e-07	1.09e-05
ENSMUSG00000032883	Acsl3	-0.388318	7.54262	1.68e-07	1.1e-05
ENSMUSG00000035133	Arhgap5	-0.603993	7.46437	1.68e-07	1.1e-05
ENSMUSG00000026678	Rgs5	-0.433921	6.61105	1.7e-07	1.11e-05
ENSMUSG00000042363	Lgalsl	-0.378816	6.20813	1.77e-07	1.15e-05
ENSMUSG00000050663	Trhde	-0.508534	4.99957	1.86e-07	1.21e-05
ENSMUSG00000051617	Krt9	1.08572	1.90071	1.92e-07	1.24e-05
ENSMUSG00000022021	Diaph3	-1.19331	1.53788	1.92e-07	1.24e-05
ENSMUSG00000015843	Rxrg	1.10199	2.57231	1.93e-07	1.25e-05
ENSMUSG00000039629	Strip2	-0.560597	4.5092	1.94e-07	1.25e-05
ENSMUSG00000052372	Il1rapl1	-0.524598	4.37221	1.97e-07	1.27e-05
ENSMUSG00000053253	Ndfip2	-0.382975	6.7836	2e-07	1.28e-05
ENSMUSG00000022211	Carmil3	0.502951	5.21875	2.06e-07	1.32e-05
ENSMUSG00000026365	Cfh	-0.685193	4.8972	2.09e-07	1.33e-05
ENSMUSG00000054162	Spock3	-0.558898	5.93176	2.12e-07	1.35e-05
ENSMUSG00000035274	Tpbg	0.684737	3.3255	2.13e-07	1.36e-05
ENSMUSG00000019768	Esr1	1.02666	2.47074	2.21e-07	1.4e-05
ENSMUSG00000021991	Cacna2d3	-0.401416	6.23232	2.22e-07	1.41e-05
ENSMUSG00000030680	Pagr1a	-5.34275	1.16462	2.28e-07	1.45e-05
ENSMUSG00000033790	Tubgcp5	-0.439624	4.74314	2.31e-07	1.46e-05
ENSMUSG00000020053	Igf1	-0.606839	3.46076	2.36e-07	1.49e-05
ENSMUSG00000036030	Prtg	0.972941	1.87344	2.37e-07	1.49e-05
ENSMUSG00000039195	1110008P14Rik	-0.525419	6.61755	2.4e-07	1.51e-05
ENSMUSG00000024887	Asah2	-0.513916	3.83228	2.48e-07	1.56e-05
ENSMUSG00000078566	Bnip3	-0.431387	6.47744	2.56e-07	1.61e-05
ENSMUSG00000026185	Igfbp5	-0.404644	6.99109	2.58e-07	1.61e-05
ENSMUSG00000021591	Glrx	-0.434312	4.39384	2.67e-07	1.67e-05
ENSMUSG00000041058	Wwp1	-0.510616	5.55921	2.69e-07	1.68e-05
ENSMUSG00000026514	Cnih3	0.387019	6.3919	2.76e-07	1.72e-05
ENSMUSG00000036377	C530008M17Rik	0.381521	6.53335	2.82e-07	1.75e-05
ENSMUSG00000039058	Ak5	0.373247	7.65382	2.85e-07	1.76e-05
ENSMUSG00000052374	Actn2	0.619416	3.52602	2.85e-07	1.76e-05
ENSMUSG00000100235	Gm28557	-1.68605	0.296086	2.91e-07	1.79e-05
ENSMUSG00000004961	Syt5	0.422082	7.38737	2.92e-07	1.79e-05
ENSMUSG00000059401	Mamld1	0.363338	5.67686	2.93e-07	1.8e-05
ENSMUSG00000016534	Lamp2	-0.438216	6.06559	2.98e-07	1.83e-05
ENSMUSG00000049112	Oxtr	0.80225	2.69575	2.99e-07	1.83e-05
ENSMUSG00000015090	Ptgds	-0.764793	8.63416	2.99e-07	1.83e-05
ENSMUSG00000037010	Apln	-0.828581	4.60581	3.06e-07	1.87e-05
ENSMUSG00000020277	Pfkl	0.433333	7.74564	3.07e-07	1.87e-05
ENSMUSG00000035285	Nat14	0.414836	5.97507	3.22e-07	1.96e-05
ENSMUSG00000102070	Gm28661	-0.533421	11.3412	3.27e-07	1.99e-05
ENSMUSG00000019960	Dusp6	-0.375566	6.17864	3.32e-07	2.01e-05
ENSMUSG00000046447	Camk2n1	-0.373764	10.8907	3.39e-07	2.05e-05
ENSMUSG00000006179	Prss16	-1.5605	0.356176	3.42e-07	2.07e-05
ENSMUSG00000112466	Gm29674	-1.1699	1.47237	3.49e-07	2.1e-05
ENSMUSG00000063919	Srrm4	0.371511	5.73949	3.53e-07	2.12e-05
ENSMUSG00000041920	Slc16a6	-0.717206	2.97496	3.56e-07	2.13e-05
ENSMUSG00000051412	Vamp7	-0.551201	4.77668	3.56e-07	2.13e-05
ENSMUSG00000070639	Lrrc8b	-0.406288	7.19314	3.62e-07	2.16e-05
ENSMUSG00000018476	Kdm6b	0.512395	4.82462	3.64e-07	2.18e-05
ENSMUSG00000034765	Dusp5	-0.566753	3.61065	3.86e-07	2.3e-05
ENSMUSG00000024597	Slc12a2	-0.370502	6.33736	4.09e-07	2.43e-05
ENSMUSG00000020949	Fkbp3	-0.414708	6.26437	4.1e-07	2.43e-05
ENSMUSG00000018171	Vmp1	-0.378449	6.29104	4.19e-07	2.48e-05
ENSMUSG00000036949	Slc39a12	-0.395267	5.10594	4.22e-07	2.5e-05
ENSMUSG00000038535	Zfp280d	-0.423841	5.32995	4.28e-07	2.53e-05
ENSMUSG00000039372	2022-03-04	0.416183	4.7605	4.31e-07	2.54e-05
ENSMUSG00000105703	Gm43305	-0.408163	8.87194	4.45e-07	2.62e-05
ENSMUSG00000026167	Wnt10a	-0.906351	3.46575	4.46e-07	2.62e-05
ENSMUSG00000096056	Gm21986	1.63407	2.20741	4.48e-07	2.63e-05
ENSMUSG00000032502	Stac	1.71319	0.00858949	4.52e-07	2.65e-05
ENSMUSG00000042599	Kdm7a	-0.577771	6.09226	4.67e-07	2.73e-05
ENSMUSG00000070880	Gad1	-0.357193	8.24974	4.7e-07	2.74e-05
ENSMUSG00000032262	Elovl4	-0.418903	5.54494	4.83e-07	2.81e-05
ENSMUSG00000097274	Gm47512	1.01554	3.36222	4.88e-07	2.83e-05
ENSMUSG00000017376	Nlk	-0.424503	7.14355	4.89e-07	2.84e-05
ENSMUSG00000020516	Rps6kb1	-0.522909	4.51341	4.96e-07	2.87e-05
ENSMUSG00000033763	Mtss1l	0.397115	7.91243	4.95e-07	2.87e-05
ENSMUSG00000078875	Gm14419	-0.964808	2.4165	5.12e-07	2.95e-05
ENSMUSG00000027763	Mbnl1	-0.433044	6.59679	5.35e-07	3.08e-05
ENSMUSG00000028051	Hcn3	0.485574	4.35705	5.4e-07	3.11e-05
ENSMUSG00000019235	Rps6kl1	0.471805	5.1558	5.43e-07	3.12e-05
ENSMUSG00000117286	Gm1043	0.404167	5.17965	5.59e-07	3.21e-05
ENSMUSG00000051375	Pcdh1	0.397506	8.4464	5.81e-07	3.32e-05
ENSMUSG00000053963	Stum	0.39546	8.52802	5.93e-07	3.39e-05
ENSMUSG00000052229	Gpr17	0.371316	5.4961	6.03e-07	3.44e-05
ENSMUSG00000079508	Apoo	-0.555696	4.21244	6.12e-07	3.48e-05
ENSMUSG00000021301	Hecw1	-0.396991	6.956	6.14e-07	3.49e-05
ENSMUSG00000034557	Zfyve9	-0.365354	6.77517	6.23e-07	3.53e-05
ENSMUSG00000069072	Slc7a14	0.381167	7.3459	6.23e-07	3.53e-05
ENSMUSG00000036902	Neto2	-0.499584	6.216	6.26e-07	3.54e-05
ENSMUSG00000097029	Gm26560	1.96557	-0.337379	6.37e-07	3.59e-05
ENSMUSG00000045967	Gpr158	-0.379037	7.69615	6.39e-07	3.6e-05
ENSMUSG00000108616	Gm35040	-0.462977	5.04884	6.55e-07	3.69e-05
ENSMUSG00000063446	Plppr1	0.7682	2.96592	6.69e-07	3.76e-05
ENSMUSG00000078862	Gm14326	-0.656627	3.72816	6.71e-07	3.76e-05
ENSMUSG00000039257	Vstm2b	0.434365	5.14354	6.74e-07	3.77e-05
ENSMUSG00000039197	Adk	-0.377169	5.42957	6.79e-07	3.79e-05
ENSMUSG00000031367	Ap1s2	-0.490532	4.25595	6.85e-07	3.82e-05
ENSMUSG00000061808	Ttr	-8.78335	7.19273	6.91e-07	3.85e-05
ENSMUSG00000062373	Tmem65	-0.386054	6.58462	7.12e-07	3.96e-05
ENSMUSG00000097452	Gm2824	-0.596921	3.22565	7.27e-07	4.03e-05
ENSMUSG00000030306	Tmtc1	-0.406713	6.40919	7.28e-07	4.04e-05
ENSMUSG00000040699	Limd2	0.433362	5.36106	7.3e-07	4.04e-05
ENSMUSG00000024270	Slc39a6	0.390214	5.59759	7.32e-07	4.04e-05
ENSMUSG00000078117	Gm16485	-0.44487	4.28387	7.33e-07	4.04e-05
ENSMUSG00000002028	Kmt2a	0.350785	7.78004	7.4e-07	4.06e-05
ENSMUSG00000008658	Rbfox1	-0.402606	7.32439	7.38e-07	4.06e-05
ENSMUSG00000026384	Ptpn4	-0.481016	7.2857	7.39e-07	4.06e-05
ENSMUSG00000032807	Alox12b	0.67088	2.86682	7.46e-07	4.08e-05
ENSMUSG00000028341	Nr4a3	0.409001	5.60256	7.51e-07	4.1e-05
ENSMUSG00000095193	Gm20939	-0.785723	2.44267	7.51e-07	4.1e-05
ENSMUSG00000064289	Tank	-0.466656	4.26783	7.58e-07	4.13e-05
ENSMUSG00000046546	Fam43a	-0.481001	4.31111	7.62e-07	4.15e-05
ENSMUSG00000059003	Grin2a	-0.382307	8.58581	7.83e-07	4.26e-05
ENSMUSG00000025207	Sema4g	0.549696	4.32822	7.89e-07	4.28e-05
ENSMUSG00000037072	Selenof	-0.349028	6.53921	7.9e-07	4.28e-05
ENSMUSG00000031880	Rrad	1.0958	1.49861	8.05e-07	4.35e-05
ENSMUSG00000028906	Epb41	-0.492296	5.26329	8.12e-07	4.38e-05
ENSMUSG00000020656	Grhl1	0.481903	4.07643	8.25e-07	4.44e-05
ENSMUSG00000067242	Lgi1	-0.354461	7.28574	8.23e-07	4.44e-05
ENSMUSG00000030034	Ino80b	0.648165	3.98413	8.34e-07	4.48e-05
ENSMUSG00000052133	Sema5b	0.567671	4.67409	8.5e-07	4.56e-05
ENSMUSG00000059447	Hadhb	-0.358614	5.7864	8.52e-07	4.56e-05
ENSMUSG00000020651	Slc26a4	0.818565	2.35273	8.75e-07	4.68e-05
ENSMUSG00000036298	Slc2a13	-0.370177	7.54258	8.95e-07	4.78e-05
ENSMUSG00000041654	Slc39a11	0.507272	3.7484	9.25e-07	4.93e-05
ENSMUSG00000034480	Diaph2	-0.386798	4.87185	9.3e-07	4.95e-05
ENSMUSG00000017144	Rnd3	-0.522037	3.90807	9.31e-07	4.95e-05
ENSMUSG00000030061	Uba3	-0.44377	5.77939	9.4e-07	4.98e-05
ENSMUSG00000024883	Rin1	0.370008	6.41282	9.66e-07	5.11e-05
ENSMUSG00000054263	Lifr	-0.352654	5.87211	9.65e-07	5.11e-05
ENSMUSG00000021510	Zfp729a	-0.556011	4.01977	9.95e-07	5.25e-05
ENSMUSG00000060371	Caln1	0.356006	8.14602	9.96e-07	5.25e-05
ENSMUSG00000039191	Rbpj	-0.425846	5.27973	1.01e-06	5.3e-05
ENSMUSG00000078591	Hs3st4	0.443811	5.72971	1.01e-06	5.3e-05
ENSMUSG00000051223	Bzw1	-0.409173	7.54341	1.04e-06	5.44e-05
ENSMUSG00000084319	Tpt1-ps3	-0.501899	4.9556	1.04e-06	5.45e-05
ENSMUSG00000069208	Zfp825	-0.824452	2.23228	1.04e-06	5.46e-05
ENSMUSG00000000420	Galnt1	-0.368295	5.67347	1.08e-06	5.66e-05
ENSMUSG00000040569	Slc26a7	-1.93456	1.30629	1.09e-06	5.69e-05
ENSMUSG00000048368	Omd	-2.30146	-0.43308	1.11e-06	5.78e-05
ENSMUSG00000114469	C730002L08Rik	-0.844859	3.33456	1.12e-06	5.81e-05
ENSMUSG00000096914	Galntl6	-0.430605	4.51565	1.12e-06	5.81e-05
ENSMUSG00000090799	Klhl33	-0.805708	2.66635	1.15e-06	5.95e-05
ENSMUSG00000041231	Ublcp1	-0.461158	5.05875	1.17e-06	6.04e-05
ENSMUSG00000034686	Prr7	0.480763	5.69955	1.18e-06	6.11e-05
ENSMUSG00000024754	Cemip2	0.468037	4.25166	1.24e-06	6.37e-05
ENSMUSG00000037111	Setd7	-0.393694	7.52344	1.24e-06	6.39e-05
ENSMUSG00000075232	Amd1	-0.397996	6.96556	1.24e-06	6.39e-05
ENSMUSG00000027423	Snx5	-0.353933	6.00546	1.26e-06	6.44e-05
ENSMUSG00000058558	Rpl5	-0.499972	4.53966	1.26e-06	6.47e-05
ENSMUSG00000032872	Cyb5r4	-0.414629	4.9858	1.27e-06	6.5e-05
ENSMUSG00000044708	Kcnj10	-0.37646	7.48277	1.28e-06	6.53e-05
ENSMUSG00000000355	Mcts1	-0.521686	3.91584	1.29e-06	6.61e-05
ENSMUSG00000024501	Dpysl3	0.389932	5.488	1.3e-06	6.61e-05
ENSMUSG00000032036	Kirrel3	0.471737	5.16087	1.32e-06	6.69e-05
ENSMUSG00000074489	Bglap3	-1.97245	-0.472211	1.32e-06	6.72e-05
ENSMUSG00000001034	Mapk7	0.456753	4.19417	1.33e-06	6.73e-05
ENSMUSG00000031231	Cox7b	-0.369324	5.60537	1.37e-06	6.96e-05
ENSMUSG00000075700	Selenot	-0.400092	7.49518	1.38e-06	6.97e-05
ENSMUSG00000036111	Lmo1	0.692717	2.91089	1.38e-06	6.98e-05
ENSMUSG00000021832	Psmc6	-0.421096	5.87507	1.4e-06	7.06e-05
ENSMUSG00000039542	Ncam1	0.362429	8.09644	1.41e-06	7.07e-05
ENSMUSG00000042680	Garem1	0.378996	5.1261	1.41e-06	7.09e-05
ENSMUSG00000051726	Kcnf1	0.363534	7.80193	1.41e-06	7.09e-05
ENSMUSG00000006818	Sod2	-0.353063	7.77243	1.42e-06	7.12e-05
ENSMUSG00000025240	Sacm1l	-0.448011	6.38164	1.43e-06	7.17e-05
ENSMUSG00000027708	Dcun1d1	-0.471115	5.70489	1.46e-06	7.3e-05
ENSMUSG00000019979	Apaf1	0.630993	3.75229	1.47e-06	7.31e-05
ENSMUSG00000029632	Ndufa4	-0.342102	6.37976	1.49e-06	7.4e-05
ENSMUSG00000037999	Arap2	-0.410997	7.13049	1.49e-06	7.41e-05
ENSMUSG00000022525	Hrasls	-0.402971	4.81668	1.51e-06	7.47e-05
ENSMUSG00000059970	Hspa2	0.364101	5.60166	1.51e-06	7.47e-05
ENSMUSG00000049252	Lrp1b	0.463086	6.04162	1.51e-06	7.5e-05
ENSMUSG00000039913	Pak7	-0.352986	5.9826	1.52e-06	7.51e-05
ENSMUSG00000048965	Mrgpre	0.580108	3.73244	1.53e-06	7.53e-05
ENSMUSG00000038172	Ttc39b	-0.367077	6.57639	1.54e-06	7.58e-05
ENSMUSG00000031139	Mcf2	-1.10197	2.15184	1.57e-06	7.72e-05
ENSMUSG00000038602	Slc35f1	0.415356	6.69336	1.57e-06	7.73e-05
ENSMUSG00000034023	Fancd2	0.712004	2.59546	1.6e-06	7.86e-05
ENSMUSG00000034308	Sdr42e1	0.591164	3.02832	1.6e-06	7.86e-05
ENSMUSG00000029394	Cdk2ap1	-0.379018	6.18896	1.61e-06	7.87e-05
ENSMUSG00000016150	Tenm1	0.465989	6.06635	1.66e-06	8.1e-05
ENSMUSG00000049670	Morn4	0.38664	5.74285	1.67e-06	8.14e-05
ENSMUSG00000022674	Ube2v2	-0.497591	6.25529	1.7e-06	8.28e-05
ENSMUSG00000031601	Cnot7	-0.379437	6.28446	1.7e-06	8.28e-05
ENSMUSG00000021223	Papln	1.16585	1.67142	1.77e-06	8.61e-05
ENSMUSG00000003378	Grik5	0.413052	8.1438	1.82e-06	8.82e-05
ENSMUSG00000022096	Hr	-0.753558	4.97925	1.85e-06	8.96e-05
ENSMUSG00000018189	Uchl5	-0.410896	4.84391	1.88e-06	9.07e-05
ENSMUSG00000036492	Rnf39	-0.698553	2.63341	1.93e-06	9.3e-05
ENSMUSG00000035551	Igfbpl1	3.08735	-0.927628	1.93e-06	9.31e-05
ENSMUSG00000065947	mt-Nd4l	-0.746227	6.41532	1.95e-06	9.41e-05
ENSMUSG00000018012	Rac3	0.506759	3.8105	1.99e-06	9.55e-05
ENSMUSG00000031698	Mylk3	-0.648504	2.96714	2.01e-06	9.62e-05
ENSMUSG00000029276	Glmn	-0.736416	3.0165	2e-06	9.62e-05
ENSMUSG00000025789	St8sia2	0.702607	2.99007	2.01e-06	9.62e-05
ENSMUSG00000030946	Lhpp	0.519328	3.57808	2.03e-06	9.7e-05
ENSMUSG00000001891	Ugp2	-0.511101	5.87921	2.04e-06	9.72e-05
ENSMUSG00000097604	Gm17322	-0.907714	2.42351	2.04e-06	9.74e-05
ENSMUSG00000025213	Kazald1	-1.09204	1.7502	2.05e-06	9.77e-05
ENSMUSG00000032280	Tle3	0.371517	5.54712	2.08e-06	9.88e-05
ENSMUSG00000027665	Pik3ca	-0.388545	6.38056	2.11e-06	0.000100035
ENSMUSG00000063694	Cycs	-0.394916	6.47578	2.15e-06	0.000102065
ENSMUSG00000002459	Rgs20	-0.444186	4.28022	2.2e-06	0.000104142
ENSMUSG00000035228	Ccdc106	0.42891	4.48821	2.22e-06	0.000104842
ENSMUSG00000008226	Scrn3	-0.390015	4.73456	2.24e-06	0.000105835
ENSMUSG00000040631	Dok4	0.469887	3.81556	2.29e-06	0.000108002
ENSMUSG00000020130	Tbc1d15	-0.400741	4.7887	2.33e-06	0.000109463
ENSMUSG00000036745	Ttll7	-0.390185	8.26146	2.34e-06	0.000109837
ENSMUSG00000047945	Marcksl1	0.389565	5.58249	2.43e-06	0.000114215
ENSMUSG00000083405	Gm15725	7.48473	-0.930753	2.46e-06	0.000115075
ENSMUSG00000021032	Ngb	1.08933	2.1448	2.47e-06	0.000115399
ENSMUSG00000050965	Prkca	-0.396519	7.79634	2.48e-06	0.000115821
ENSMUSG00000082229	Nap1l2	-0.376754	6.84482	2.52e-06	0.000117606
ENSMUSG00000020102	Slc16a7	-0.415689	5.73477	2.53e-06	0.000117746
ENSMUSG00000055485	Soga1	0.433192	5.2499	2.63e-06	0.000122304
ENSMUSG00000001525	Tubb5	0.382656	9.02859	2.64e-06	0.000122766
ENSMUSG00000021775	Nr1d2	-0.395352	6.70079	2.66e-06	0.000123323
ENSMUSG00000029090	Adgra3	-0.449045	4.35717	2.75e-06	0.000127477
ENSMUSG00000025933	Tmem14a	-0.406161	4.53069	2.78e-06	0.000128503
ENSMUSG00000039831	Arhgap29	-0.515403	4.55404	2.82e-06	0.000130299
ENSMUSG00000029330	Cds1	-0.343011	7.28014	2.87e-06	0.000132243
ENSMUSG00000117254	AC171111.1	1.59522	1.08536	2.92e-06	0.00013436
ENSMUSG00000062929	Cfl2	-0.464033	5.58138	2.94e-06	0.000135091
ENSMUSG00000053062	Jam2	-0.361564	5.33052	2.99e-06	0.000137352
ENSMUSG00000074925	Ptar1	-0.505073	5.80298	3e-06	0.000137562
ENSMUSG00000039349	C130074G19Rik	-0.333092	6.00046	3.03e-06	0.000138754
ENSMUSG00000057182	Scn3a	0.393833	5.64328	3.04e-06	0.000139069
ENSMUSG00000034818	Celf5	0.34373	8.14453	3.06e-06	0.000139727
ENSMUSG00000036446	Lum	-1.14614	1.52868	3.06e-06	0.000139727
ENSMUSG00000020580	Rock2	-0.399426	8.55003	3.09e-06	0.000140487
ENSMUSG00000034685	Fam171a2	0.399894	7.30852	3.08e-06	0.000140487
ENSMUSG00000010461	Eya4	-0.782215	2.41795	3.11e-06	0.000141417
ENSMUSG00000072875	Gpr27	0.329464	5.53308	3.12e-06	0.000141519
ENSMUSG00000020189	Osbpl8	-0.412365	6.90168	3.15e-06	0.000142811
ENSMUSG00000021820	Camk2g	-0.363947	7.89492	3.19e-06	0.000144248
ENSMUSG00000036545	Adamts2	0.799615	3.78708	3.24e-06	0.000146185
ENSMUSG00000042105	Inpp5f	-0.343599	6.41794	3.24e-06	0.000146185
ENSMUSG00000029103	Lrpap1	0.340541	7.27027	3.26e-06	0.000146973
ENSMUSG00000041617	Ccdc74a	0.622545	3.01143	3.27e-06	0.00014721
ENSMUSG00000039037	St6galnac5	0.363518	6.58928	3.28e-06	0.000147608
ENSMUSG00000028552	Eps15	-0.401481	7.98603	3.33e-06	0.000149747
ENSMUSG00000030643	Rab30	-0.447895	5.31975	3.37e-06	0.000151098
ENSMUSG00000062949	Atp11c	-0.677403	3.32112	3.43e-06	0.000153401
ENSMUSG00000078958	Atp6ap1l	1.01805	1.90681	3.48e-06	0.000155462
ENSMUSG00000040782	Cop1	-0.368111	6.05249	3.54e-06	0.000158153
ENSMUSG00000048644	Ctxn1	0.439558	8.60392	3.57e-06	0.000159116
ENSMUSG00000024099	Ndufv2	-0.34887	6.10942	3.62e-06	0.000161334
ENSMUSG00000035561	Aldh1b1	0.647222	2.94808	3.63e-06	0.000161334
ENSMUSG00000036907	C1ql2	-1.70683	1.01555	3.63e-06	0.000161334
ENSMUSG00000045180	Shroom2	-0.340916	6.44257	3.71e-06	0.000164779
ENSMUSG00000040850	Psme4	-0.374761	5.45472	3.74e-06	0.000165732
ENSMUSG00000018199	Trove2	-0.445175	6.36881	3.8e-06	0.000168031
ENSMUSG00000034807	Colgalt1	0.32546	5.73487	3.8e-06	0.000168098
ENSMUSG00000038764	Ptpn3	-0.387036	6.06017	3.92e-06	0.000172966
ENSMUSG00000030774	Pak1	-0.34383	8.89105	3.96e-06	0.000174391
ENSMUSG00000021256	Vash1	0.449097	4.46336	4.02e-06	0.000176869
ENSMUSG00000078899	Gm4631	-0.492241	6.74968	4.1e-06	0.000180073
ENSMUSG00000039478	Micu3	-0.39499	6.5912	4.19e-06	0.000183853
ENSMUSG00000042744	Hectd4	0.364825	9.21416	4.2e-06	0.000183941
ENSMUSG00000045348	Nyap1	0.437879	6.4056	4.2e-06	0.000183941
ENSMUSG00000027746	Ufm1	-0.379238	5.83549	4.24e-06	0.000185372
ENSMUSG00000062785	Kcnc3	-0.552061	6.87015	4.24e-06	0.000185372
ENSMUSG00000027698	Nceh1	-0.333066	7.18963	4.3e-06	0.00018737
ENSMUSG00000034659	Tmem109	0.38833	5.07494	4.33e-06	0.000188446
ENSMUSG00000102692	Dchs2	1.23561	1.0412	4.36e-06	0.000189579
ENSMUSG00000020664	Dld	-0.426611	6.68388	4.37e-06	0.000189838
ENSMUSG00000074909	Ranbp6	-0.386746	5.57835	4.43e-06	0.000192267
ENSMUSG00000023861	Mpc1	-0.347555	6.07641	4.49e-06	0.000194427
ENSMUSG00000035329	Fbxo33	-0.375772	5.86425	4.49e-06	0.000194427
ENSMUSG00000025059	Gk	-0.457682	4.6009	4.52e-06	0.000194959
ENSMUSG00000097466	D430036J16Rik	1.08132	1.35856	4.52e-06	0.000194959
ENSMUSG00000002900	Lamb1	0.634045	4.34376	4.56e-06	0.000196716
ENSMUSG00000047141	Zfp654	-0.483054	4.77409	4.6e-06	0.000197965
ENSMUSG00000026393	Nek7	-0.402244	5.83034	4.67e-06	0.000200603
ENSMUSG00000061702	Tmem91	0.625068	3.07421	4.69e-06	0.000201502
ENSMUSG00000057963	Itpk1	0.401805	5.582	4.74e-06	0.00020303
ENSMUSG00000063260	Syt10	1.05577	1.75199	4.74e-06	0.00020303
ENSMUSG00000025870	Arl10	0.594479	3.27863	4.75e-06	0.000203255
ENSMUSG00000036814	Slc6a20a	-0.635653	4.24774	4.79e-06	0.00020444
ENSMUSG00000023913	Pla2g7	-0.379914	6.40619	4.96e-06	0.000211463
ENSMUSG00000028601	Echdc2	0.570523	3.40638	4.96e-06	0.000211463
ENSMUSG00000025245	Lztfl1	-0.463659	5.51354	5.03e-06	0.000214184
ENSMUSG00000023473	Celsr3	0.405939	6.94123	5.06e-06	0.000215054
ENSMUSG00000034708	Grn	0.354728	5.87539	5.16e-06	0.000219019
ENSMUSG00000027577	Chrna4	0.494623	5.48555	5.19e-06	0.000219942
ENSMUSG00000035513	Ntng2	0.408882	4.60236	5.2e-06	0.000220261
ENSMUSG00000027792	Bche	-0.790165	2.60409	5.21e-06	0.000220276
ENSMUSG00000039976	Tbc1d16	0.363883	5.73811	5.32e-06	0.000224831
ENSMUSG00000069372	Ctxn3	-1.35234	0.521759	5.41e-06	0.000228327
ENSMUSG00000046574	Prr12	0.412213	6.69988	5.45e-06	0.000229564
ENSMUSG00000040838	Gm11639	0.967677	1.54207	5.46e-06	0.000229634
ENSMUSG00000057722	Lepr	-1.14699	1.98026	5.51e-06	0.000231487
ENSMUSG00000029304	Spp1	-0.855444	2.14929	5.57e-06	0.000233555
ENSMUSG00000021772	Nkiras1	-0.331996	6.11431	5.77e-06	0.000241423
ENSMUSG00000044042	Fmn1	-0.493278	4.57146	5.76e-06	0.000241423
ENSMUSG00000028719	Cmpk1	-0.371303	6.14989	5.8e-06	0.000242545
ENSMUSG00000001054	Rmnd5b	0.342882	5.48349	5.86e-06	0.000244281
ENSMUSG00000006154	Eps8l1	0.621677	3.31529	5.86e-06	0.000244281
ENSMUSG00000039470	Zdhhc2	-0.363473	5.67471	5.96e-06	0.000248358
ENSMUSG00000034813	Grip1	0.397422	4.53391	5.97e-06	0.000248558
ENSMUSG00000062257	Opcml	-0.352165	8.07193	5.99e-06	0.000248721
ENSMUSG00000025016	Tm9sf3	-0.343616	7.72574	6.06e-06	0.000251483
ENSMUSG00000002718	Cse1l	-0.317393	5.92134	6.07e-06	0.000251504
ENSMUSG00000029576	Radil	0.478907	3.784	6.08e-06	0.0002517
ENSMUSG00000021712	Trim23	-0.365149	6.24145	6.15e-06	0.000254365
ENSMUSG00000034488	Edil3	-0.432401	7.36221	6.27e-06	0.000259055
ENSMUSG00000023353	Agap3	0.385912	8.24863	6.51e-06	0.000268387
ENSMUSG00000027555	Car13	-1.80638	0.177863	6.66e-06	0.000274173
ENSMUSG00000008855	Hdac5	0.330035	7.69397	6.74e-06	0.000276811
ENSMUSG00000027835	Pdcd10	-0.439521	4.85626	6.73e-06	0.000276811
ENSMUSG00000001774	Chordc1	-0.441118	5.98703	6.75e-06	0.000276955
ENSMUSG00000029449	Rhof	0.335266	5.30214	6.78e-06	0.000277953
ENSMUSG00000045994	B3gat1	0.312844	7.79162	7.01e-06	0.000286866
ENSMUSG00000027016	Zfp385b	-0.412103	4.95367	7.1e-06	0.00029038
ENSMUSG00000025013	Tll2	1.06479	1.38911	7.22e-06	0.000294941
ENSMUSG00000022763	Aifm3	-0.408777	6.04761	7.25e-06	0.000295857
ENSMUSG00000043067	Dpy19l1	-0.320604	6.99461	7.31e-06	0.00029762
ENSMUSG00000079658	Eloc	-0.421562	6.44676	7.32e-06	0.000297644
ENSMUSG00000036438	Calm2	-0.311821	10.0315	7.4e-06	0.000300847
ENSMUSG00000018417	Myo1b	-0.365727	4.94513	7.44e-06	0.000302058
ENSMUSG00000027893	Ahcyl1	-0.32489	8.58609	7.61e-06	0.000308311
ENSMUSG00000040242	Fgfr1op2	-0.335323	6.74756	7.61e-06	0.000308311
ENSMUSG00000044934	Zfp367	-0.440841	4.61043	7.7e-06	0.000311374
ENSMUSG00000026697	Myoc	-0.595168	3.99154	7.76e-06	0.000313442
ENSMUSG00000037408	Cnnm4	0.470581	4.17402	7.81e-06	0.000315211
ENSMUSG00000029121	Crmp1	0.339216	7.51625	7.9e-06	0.000317778
ENSMUSG00000032355	Mlip	-0.363173	5.11375	7.89e-06	0.000317778
ENSMUSG00000061013	Mkx	-0.371533	4.49769	7.94e-06	0.000319015
ENSMUSG00000067369	Trmt2b	-0.491503	3.39473	8.05e-06	0.000323291
ENSMUSG00000048905	4930539E08Rik	0.588616	3.18832	8.14e-06	0.000326388
ENSMUSG00000043460	Elfn2	0.336381	7.7663	8.33e-06	0.000333603
ENSMUSG00000051950	B3glct	-0.43881	4.24587	8.35e-06	0.000334095
ENSMUSG00000063273	Naa15	-0.35375	6.08034	8.37e-06	0.00033435
ENSMUSG00000033781	Asb13	-0.365485	5.57837	8.43e-06	0.000336442
ENSMUSG00000032417	Rwdd2a	0.527548	3.81775	8.45e-06	0.000336565
ENSMUSG00000047793	Sned1	-0.514439	3.89185	8.45e-06	0.000336565
ENSMUSG00000059326	Csf2ra	0.53839	4.21037	8.47e-06	0.000336667
ENSMUSG00000033597	Caskin1	0.371724	7.78894	8.64e-06	0.000343145
ENSMUSG00000026443	Lrrn2	0.385603	6.92893	8.74e-06	0.000346224
ENSMUSG00000031962	Cdh15	1.28034	0.685662	8.73e-06	0.000346224
ENSMUSG00000031543	Ank1	-0.496117	6.1801	8.95e-06	0.000354315
ENSMUSG00000021730	Hcn1	-0.401216	7.02352	8.96e-06	0.000354378
ENSMUSG00000027963	Extl2	-0.314594	6.17805	9.03e-06	0.000356358
ENSMUSG00000020608	Smc6	-0.440787	5.31706	9.37e-06	0.00036891
ENSMUSG00000025366	Esyt1	-0.481317	3.47639	9.36e-06	0.00036891
ENSMUSG00000001143	Lman2l	0.370873	5.24304	9.39e-06	0.000369081
ENSMUSG00000055421	Pcdh9	-0.383629	7.05289	9.39e-06	0.000369081
ENSMUSG00000017897	Eya2	-1.22084	0.722483	9.57e-06	0.000374174
ENSMUSG00000020590	Snx13	-0.366226	6.67586	9.56e-06	0.000374174
ENSMUSG00000042271	Nxt2	-0.456068	4.70577	9.54e-06	0.000374174
ENSMUSG00000047466	8030462N17Rik	-0.364228	5.35022	9.55e-06	0.000374174
ENSMUSG00000031903	Pla2g15	0.355226	4.68956	9.58e-06	0.000374463
ENSMUSG00000074736	Syndig1	-0.497332	5.00577	9.71e-06	0.000378897
ENSMUSG00000023845	Lnpep	-0.387497	7.25468	9.73e-06	0.000379423
ENSMUSG00000039546	Ajap1	0.367757	6.09281	9.75e-06	0.000379532
ENSMUSG00000040258	Nxph4	1.42976	0.724065	9.79e-06	0.000380627
ENSMUSG00000025817	Nudt5	-0.448608	3.83954	9.8e-06	0.000380692
ENSMUSG00000028698	Pik3r3	-0.322252	5.93175	9.89e-06	0.000383829
ENSMUSG00000025089	Gfra1	0.354247	5.36002	9.97e-06	0.000386418
ENSMUSG00000075224	Lrrc55	-0.583281	4.38408	1e-05	0.000388581
ENSMUSG00000019194	Scn1b	-0.498445	8.40019	1.02e-05	0.00039605
ENSMUSG00000021764	Ndufs4	-0.440421	4.7073	1.04e-05	0.000401574
ENSMUSG00000060510	Zfp266	-0.396694	5.23867	1.06e-05	0.000407477
ENSMUSG00000036707	Cab39	-0.319525	7.67765	1.06e-05	0.00040748
ENSMUSG00000071076	Jund	0.419818	7.74555	1.06e-05	0.00040748
ENSMUSG00000029482	Aacs	0.392238	5.64173	1.08e-05	0.000413432
ENSMUSG00000025979	Mob4	-0.43485	5.87928	1.08e-05	0.000415003
ENSMUSG00000029617	Ccz1	-0.369681	4.47996	1.09e-05	0.000416664
ENSMUSG00000018042	Cyb5r3	0.350796	5.80947	1.09e-05	0.000416981
ENSMUSG00000000787	Ddx3x	-0.348403	8.22305	1.11e-05	0.000426184
ENSMUSG00000054459	Vsnl1	-0.324999	9.47421	1.12e-05	0.000426795
ENSMUSG00000038502	Ptov1	0.322989	7.26034	1.12e-05	0.00042819
ENSMUSG00000007655	Cav1	-0.456091	3.65169	1.15e-05	0.00043903
ENSMUSG00000034993	Vat1	0.385811	5.34462	1.16e-05	0.000441086
ENSMUSG00000024525	Impa2	-0.74847	2.22593	1.16e-05	0.00044195
ENSMUSG00000032087	Dscaml1	0.444782	6.38913	1.17e-05	0.000445299
ENSMUSG00000044533	Rps2	0.345857	7.97947	1.18e-05	0.000446094
ENSMUSG00000048279	Sacs	-0.392303	6.76135	1.18e-05	0.000446949
ENSMUSG00000039262	Prrc2b	0.330829	9.79945	1.18e-05	0.00044713
ENSMUSG00000022055	Nefl	-0.315822	9.05491	1.18e-05	0.00044742
ENSMUSG00000026781	Acbd5	-0.38847	6.21892	1.19e-05	0.000450692
ENSMUSG00000018459	Slc13a3	-0.547294	4.20384	1.19e-05	0.000451017
ENSMUSG00000031622	Sin3b	0.366259	6.54949	1.2e-05	0.000454078
ENSMUSG00000053395	Cacng8	0.372049	6.47933	1.21e-05	0.000455548
ENSMUSG00000085007	Gm11549	-0.599445	5.12204	1.22e-05	0.000457181
ENSMUSG00000045482	Trrap	0.354499	7.87709	1.22e-05	0.000457181
ENSMUSG00000026156	B3gat2	0.496567	3.72549	1.23e-05	0.000463162
ENSMUSG00000029843	Slc13a4	-1.03468	3.73563	1.24e-05	0.000463165
ENSMUSG00000028369	Svep1	-1.13887	1.03244	1.24e-05	0.000465162
ENSMUSG00000035150	Eif2s3x	-0.30683	7.32044	1.25e-05	0.000465856
ENSMUSG00000040037	Negr1	0.379233	7.67084	1.25e-05	0.000466748
ENSMUSG00000024430	Cabyr	-0.738544	2.75539	1.25e-05	0.000467051
ENSMUSG00000039601	Rcan2	-0.340364	7.26261	1.25e-05	0.000467051
ENSMUSG00000001627	Ifrd1	-0.4171	4.88935	1.26e-05	0.000469942
ENSMUSG00000055629	B4galnt4	0.373586	6.51609	1.27e-05	0.000472011
ENSMUSG00000021278	Amn	-0.808198	2.09955	1.29e-05	0.000480746
ENSMUSG00000026235	Epha4	-0.316282	7.91427	1.3e-05	0.000480777
ENSMUSG00000063430	Wscd2	0.388064	5.4783	1.32e-05	0.000488365
ENSMUSG00000028637	Ccdc30	0.582786	3.12911	1.33e-05	0.000494082
ENSMUSG00000042817	Flt3	-0.877383	2.20017	1.35e-05	0.000500735
ENSMUSG00000041180	Hectd2	-0.467444	4.36581	1.36e-05	0.000502084
ENSMUSG00000029088	Kcnip4	-0.366256	6.03235	1.37e-05	0.000504412
ENSMUSG00000020458	Rtn4	-0.331676	9.13717	1.37e-05	0.00050539
ENSMUSG00000021910	Nisch	0.360895	9.22727	1.37e-05	0.00050539
ENSMUSG00000045333	Zfp423	0.425493	4.53933	1.39e-05	0.000510313
ENSMUSG00000078880	Gm14308	-0.878477	3.63414	1.4e-05	0.000515181
ENSMUSG00000024970	Spindoc	0.397005	4.34822	1.42e-05	0.000520228
ENSMUSG00000027365	Trpm7	-0.362651	5.29977	1.42e-05	0.000520816
ENSMUSG00000042425	Frmpd3	0.318158	6.19805	1.42e-05	0.000520816
ENSMUSG00000006740	Kif5b	-0.353236	8.24109	1.43e-05	0.000524186
ENSMUSG00000035277	Arx	0.356597	4.65236	1.44e-05	0.000526219
ENSMUSG00000028128	F3	-0.461411	4.69725	1.44e-05	0.000526498
ENSMUSG00000020912	Krt12	-0.685011	2.73882	1.45e-05	0.000527297
ENSMUSG00000030059	Tmf1	-0.352666	5.68916	1.45e-05	0.000527673
ENSMUSG00000009207	Lnpk	-0.387037	5.54827	1.46e-05	0.000531837
ENSMUSG00000022591	Gm9747	-1.62972	2.10961	1.47e-05	0.000532598
ENSMUSG00000032307	Ube2q2	-0.298993	6.17578	1.48e-05	0.000537352
ENSMUSG00000023089	Ndufa5	-0.352414	4.8732	1.49e-05	0.000541686
ENSMUSG00000064368	mt-Nd6	-0.522649	8.0277	1.5e-05	0.000541686
ENSMUSG00000000531	Grasp	0.330536	5.85585	1.5e-05	0.000542968
ENSMUSG00000021262	Evl	0.315858	6.67973	1.51e-05	0.000545559
ENSMUSG00000009681	Bcr	0.330963	7.64233	1.51e-05	0.000546788
ENSMUSG00000030304	Ergic2	-0.353498	5.2179	1.52e-05	0.000547859
ENSMUSG00000030410	Dmwd	0.385656	7.12145	1.52e-05	0.000547859
ENSMUSG00000005610	Eif4g2	-0.316353	9.2491	1.6e-05	0.00057542
ENSMUSG00000110996	Gm36251	1.61409	0.0180769	1.61e-05	0.000577394
ENSMUSG00000019775	Rgs17	-0.422245	6.797	1.63e-05	0.000585054
ENSMUSG00000059991	Nptx2	0.317492	6.70184	1.64e-05	0.000586812
ENSMUSG00000110195	Pde2a	0.337285	9.11984	1.65e-05	0.000592961
ENSMUSG00000022686	B3gnt5	1.49548	0.00804532	1.66e-05	0.000595281
ENSMUSG00000052726	Kcnt2	-0.469573	5.23127	1.68e-05	0.000600074
ENSMUSG00000027770	Dhx36	-0.352479	6.35392	1.71e-05	0.000611312
ENSMUSG00000025940	Tmem70	-0.357138	4.90186	1.72e-05	0.00061363
ENSMUSG00000040648	Ppip5k2	-0.45312	4.73144	1.74e-05	0.000620115
ENSMUSG00000023972	Ptk7	0.558224	3.38434	1.77e-05	0.000628958
ENSMUSG00000020312	Shc2	0.344755	5.65782	1.78e-05	0.000633996
ENSMUSG00000024369	Nelfe	0.417843	4.06433	1.79e-05	0.000637658
ENSMUSG00000030313	Dennd5b	-0.348937	6.99613	1.8e-05	0.000639003
ENSMUSG00000037692	Ahdc1	0.341988	6.78504	1.81e-05	0.000643024
ENSMUSG00000050071	Bex1	0.35719	5.23942	1.82e-05	0.000644178
ENSMUSG00000034640	Tiparp	-0.496089	3.58958	1.85e-05	0.000653289
ENSMUSG00000034201	Gas2l1	0.373582	6.14563	1.89e-05	0.000669291
ENSMUSG00000061479	Snrpa	0.334107	5.63025	1.9e-05	0.000671149
ENSMUSG00000048186	Bend7	0.881388	1.59265	1.9e-05	0.0006714
ENSMUSG00000039717	Ralyl	-0.313586	5.86281	1.92e-05	0.000677679
ENSMUSG00000032423	Syncrip	-0.40537	6.72213	1.93e-05	0.000679649
ENSMUSG00000024293	Esco1	-0.501319	4.16074	1.94e-05	0.000680537
ENSMUSG00000057440	Mpp7	-0.769494	1.9496	1.94e-05	0.000682011
ENSMUSG00000069378	Prdm6	-1.9038	-0.395449	1.95e-05	0.000683761
ENSMUSG00000047773	Ankfn1	1.10455	1.19174	1.97e-05	0.000691123
ENSMUSG00000028047	Thbs3	0.599402	3.05972	1.97e-05	0.000691249
ENSMUSG00000036856	Wnt4	0.370605	4.71122	1.99e-05	0.000693208
ENSMUSG00000031333	Abcb7	-0.425045	5.53618	1.98e-05	0.000693208
ENSMUSG00000053465	Hs6st3	-0.67399	2.88612	1.99e-05	0.000693208
ENSMUSG00000097596	Gm26673	-1.32161	1.22426	2.01e-05	0.000701703
ENSMUSG00000015968	Cacna1d	0.314701	5.79068	2.04e-05	0.000708065
ENSMUSG00000024143	Rhoq	-0.361093	4.81895	2.04e-05	0.000708065
ENSMUSG00000024650	Slc22a6	-0.668551	2.88716	2.04e-05	0.000708065
ENSMUSG00000040364	Sec1	-1.93997	-0.383808	2.04e-05	0.000708065
ENSMUSG00000023092	Fhl1	0.306277	6.14566	2.09e-05	0.000723204
ENSMUSG00000039579	Grin3a	0.33754	5.98426	2.13e-05	0.00073838
ENSMUSG00000017943	Gdap1l1	0.319944	5.95697	2.14e-05	0.000741216
ENSMUSG00000062044	Lmtk3	0.394684	8.15172	2.2e-05	0.000759577
ENSMUSG00000069769	Msi2	-0.376406	6.48309	2.21e-05	0.000761982
ENSMUSG00000027778	Ift80	-0.36131	4.58179	2.21e-05	0.000762925
ENSMUSG00000049047	Armcx3	-0.343444	6.47004	2.22e-05	0.000764843
ENSMUSG00000063632	Sox11	0.435504	3.77142	2.23e-05	0.000766692
ENSMUSG00000042284	Itga1	-0.439968	3.86005	2.23e-05	0.000768452
ENSMUSG00000004633	Chn2	-0.384033	5.54497	2.29e-05	0.000787279
ENSMUSG00000014956	Ppp1cb	-0.380393	8.0876	2.3e-05	0.000788865
ENSMUSG00000063015	Ccni	-0.326533	8.24339	2.31e-05	0.000793585
ENSMUSG00000055240	Zfp101	-0.560468	2.93104	2.32e-05	0.000793875
ENSMUSG00000032271	Nnmt	1.57911	-0.169371	2.34e-05	0.000799385
ENSMUSG00000042063	Zfp386	-0.492977	3.34107	2.37e-05	0.00080905
ENSMUSG00000095362	Gm14325	-0.605553	2.74048	2.37e-05	0.000810969
ENSMUSG00000028710	Atpaf1	-0.320476	5.42804	2.38e-05	0.000811483
ENSMUSG00000026483	Fam129a	-0.730855	2.34578	2.41e-05	0.000820753
ENSMUSG00000021302	Ggps1	-0.36177	5.55764	2.44e-05	0.000830837
ENSMUSG00000025892	Gria4	-0.320472	6.54758	2.45e-05	0.000832631
ENSMUSG00000048970	C1galt1c1	-0.500822	3.6807	2.46e-05	0.000834499
ENSMUSG00000028909	Ptpru	0.398461	6.0007	2.47e-05	0.000838031
ENSMUSG00000025738	Fbxl16	0.339288	10.0041	2.53e-05	0.000857512
ENSMUSG00000003031	Cdkn1b	-0.321877	5.26981	2.55e-05	0.0008633
ENSMUSG00000021589	Rhobtb3	-0.479226	4.22392	2.56e-05	0.000867672
ENSMUSG00000107928	Gm45140	-2.33896	0.143513	2.57e-05	0.000868445
ENSMUSG00000116165	Pdxp	0.355454	7.54565	2.59e-05	0.000875803
ENSMUSG00000020701	Tmem132e	0.482856	3.43748	2.6e-05	0.000877417
ENSMUSG00000027827	Kcnab1	-0.311959	6.60384	2.61e-05	0.000877417
ENSMUSG00000031431	Tsc22d3	-0.37811	5.82599	2.61e-05	0.000877417
ENSMUSG00000059920	4930453N24Rik	-0.438367	4.2264	2.61e-05	0.000877417
ENSMUSG00000089756	Zfp966	-0.578328	3.52201	2.6e-05	0.000877417
ENSMUSG00000034300	Fam53c	0.309878	6.30485	2.62e-05	0.000878835
ENSMUSG00000004032	Gstm5	-0.291862	6.01211	2.63e-05	0.000880063
ENSMUSG00000028064	Sema4a	0.345365	6.02462	2.63e-05	0.000880063
ENSMUSG00000045589	Frrs1l	-0.302539	8.97885	2.64e-05	0.000882625
ENSMUSG00000071234	Syndig1l	1.1547	1.26421	2.64e-05	0.000882882
ENSMUSG00000005237	Dnah2	0.919899	1.83583	2.64e-05	0.000883252
ENSMUSG00000074093	Svip	-0.324207	5.47781	2.65e-05	0.000884014
ENSMUSG00000060924	Csmd1	0.325705	6.77858	2.7e-05	0.000899653
ENSMUSG00000062604	Srpk2	-0.304596	7.90069	2.7e-05	0.000899653
ENSMUSG00000024526	Cidea	1.22363	0.53944	2.72e-05	0.000905612
ENSMUSG00000032589	Bsn	0.371651	10.2233	2.77e-05	0.000919449
ENSMUSG00000030605	Mfge8	0.319292	7.64368	2.8e-05	0.000928472
ENSMUSG00000037815	Ctnna1	-0.310587	5.95337	2.81e-05	0.000931053
ENSMUSG00000049281	Scn3b	0.323797	6.78526	2.81e-05	0.000931237
ENSMUSG00000048100	Taf13	-0.38923	4.25259	2.82e-05	0.000931848
ENSMUSG00000022797	Tfrc	-0.338243	6.70107	2.85e-05	0.000941527
ENSMUSG00000059743	Fdps	0.333233	5.55449	2.86e-05	0.000944356
ENSMUSG00000097789	Gm2115	-0.886631	3.24029	2.86e-05	0.000944854
ENSMUSG00000006651	Aplp1	0.363231	10.4581	2.88e-05	0.000947454
ENSMUSG00000031839	Hsbp1	0.304795	7.30014	2.88e-05	0.000947454
ENSMUSG00000064358	mt-Co3	-1.02345	9.52914	2.89e-05	0.00095033
ENSMUSG00000071281	Zfp65	-0.528507	3.4312	2.91e-05	0.00095719
ENSMUSG00000034460	Six4	-1.24115	0.616047	2.92e-05	0.00095787
ENSMUSG00000038065	Mturn	0.305125	7.6097	2.93e-05	0.000962772
ENSMUSG00000020176	Grb10	0.320676	5.60441	2.98e-05	0.000975715
ENSMUSG00000047766	Lrrc49	-0.320608	5.67554	2.99e-05	0.000978793
ENSMUSG00000021638	Ocln	-0.545018	3.04058	3.01e-05	0.000984611
ENSMUSG00000020827	Mink1	0.305638	8.6109	3.06e-05	0.00100066
ENSMUSG00000031600	Vps37a	-0.365124	6.12256	3.08e-05	0.00100447
ENSMUSG00000039701	Usp53	-0.352206	4.58403	3.1e-05	0.00101022
ENSMUSG00000031004	Mki67	1.30342	0.681255	3.11e-05	0.00101023
ENSMUSG00000032336	Nptn	-0.30744	8.98687	3.11e-05	0.00101023
ENSMUSG00000074165	Zfp788	-0.43552	4.66133	3.1e-05	0.00101023
ENSMUSG00000023074	Mospd1	-0.563549	2.78091	3.12e-05	0.00101216
ENSMUSG00000098975	Gm27177	-1.50617	0.718773	3.12e-05	0.00101358
ENSMUSG00000053199	Arhgap20	-0.321437	6.65095	3.13e-05	0.00101467
ENSMUSG00000021596	Mctp1	0.372246	5.55728	3.13e-05	0.00101527
ENSMUSG00000102467	Gm37167	-1.06354	2.2594	3.16e-05	0.00102403
ENSMUSG00000050271	Prag1	0.353815	6.11678	3.17e-05	0.00102467
ENSMUSG00000031974	Abcb10	0.329708	4.95174	3.17e-05	0.00102525
ENSMUSG00000020723	Cacng4	0.376699	5.07465	3.19e-05	0.00102916
ENSMUSG00000022338	Eny2	-0.3359	5.50937	3.2e-05	0.00103212
ENSMUSG00000025757	Hspa4l	-0.35026	7.68767	3.25e-05	0.00104562
ENSMUSG00000039704	Lmbrd2	-0.406386	7.02767	3.25e-05	0.00104712
ENSMUSG00000027706	Sec62	-0.339666	7.4907	3.26e-05	0.00104856
ENSMUSG00000042810	Krba1	0.312364	5.481	3.33e-05	0.00106971
ENSMUSG00000051236	Msrb3	-0.595753	2.85802	3.34e-05	0.00107185
ENSMUSG00000013662	Atad1	-0.36527	6.60609	3.34e-05	0.00107189
ENSMUSG00000025862	Stag2	-0.372675	6.03627	3.37e-05	0.00107762
ENSMUSG00000001794	Capns1	0.323174	6.72088	3.39e-05	0.00108295
ENSMUSG00000019943	Atp2b1	-0.305879	9.55969	3.39e-05	0.00108295
ENSMUSG00000041483	Zfp281	-0.306422	5.83648	3.41e-05	0.00108979
ENSMUSG00000035367	Rmi1	-0.412043	3.91142	3.45e-05	0.00110201
ENSMUSG00000055652	Klhl25	0.485453	3.5195	3.47e-05	0.00110483
ENSMUSG00000047824	Pygo2	0.291703	5.62348	3.5e-05	0.00111522
ENSMUSG00000055862	Izumo4	0.406751	3.78494	3.52e-05	0.00111856
ENSMUSG00000052837	Junb	0.414513	6.28901	3.53e-05	0.00112254
ENSMUSG00000056608	Chd9	-0.292515	6.89482	3.67e-05	0.00116463
ENSMUSG00000072568	Fam84b	-0.448934	3.60462	3.68e-05	0.00116863
ENSMUSG00000008822	Acyp1	-0.571173	2.97969	3.73e-05	0.00118077
ENSMUSG00000031932	Gpr83	-0.319842	4.97001	3.75e-05	0.00118595
ENSMUSG00000000563	Atp5f1	-0.343333	7.23513	3.76e-05	0.00118765
ENSMUSG00000030223	Ptpro	0.384453	4.32174	3.77e-05	0.00118984
ENSMUSG00000042766	Trim46	0.309393	6.35314	3.77e-05	0.00118984
ENSMUSG00000022634	Yaf2	-0.289368	6.45588	3.79e-05	0.00119374
ENSMUSG00000025907	Rb1cc1	-0.362488	6.77566	3.79e-05	0.00119374
ENSMUSG00000027109	Sp3	-0.352174	5.52752	3.79e-05	0.00119374
ENSMUSG00000003575	Crtc1	0.335272	8.0268	3.83e-05	0.00120386
ENSMUSG00000045498	Pcdhb3	-0.612422	2.96011	3.83e-05	0.00120472
ENSMUSG00000002578	Ikzf4	0.432795	3.93305	3.87e-05	0.00121611
ENSMUSG00000029211	Gabra4	-0.346352	6.65054	3.9e-05	0.00122266
ENSMUSG00000027180	Fbxo3	-0.34765	6.31986	3.91e-05	0.00122555
ENSMUSG00000032024	Clmp	-0.378584	4.42983	3.92e-05	0.00122555
ENSMUSG00000067787	Blcap	0.296528	6.42466	3.92e-05	0.00122555
ENSMUSG00000039747	Orai2	0.312321	6.04433	3.93e-05	0.00122693
ENSMUSG00000092083	Kcnb2	-0.339506	5.52979	3.94e-05	0.00122887
ENSMUSG00000007097	Atp1a2	-0.304726	10.3288	3.95e-05	0.00123057
ENSMUSG00000025889	Snca	0.322053	7.67247	4.02e-05	0.00125181
ENSMUSG00000034926	Dhcr24	0.31618	7.1812	4.05e-05	0.00126138
ENSMUSG00000016319	Slc25a5	-0.295556	7.0098	4.07e-05	0.00126557
ENSMUSG00000063727	Tnfrsf11b	-1.02878	1.02816	4.07e-05	0.00126557
ENSMUSG00000031870	Pgr	-0.358085	5.48963	4.08e-05	0.00126757
ENSMUSG00000048154	Kmt2d	0.335623	7.76874	4.12e-05	0.0012765
ENSMUSG00000035431	Sstr1	0.528065	4.33554	4.17e-05	0.00129127
ENSMUSG00000039782	Cpeb2	-0.316169	6.80657	4.18e-05	0.00129156
ENSMUSG00000049100	Pcdh10	0.303854	8.61643	4.18e-05	0.00129156
ENSMUSG00000059456	Ptk2b	0.329884	8.85104	4.18e-05	0.00129202
ENSMUSG00000031706	Rfx1	0.406006	4.68721	4.19e-05	0.00129326
ENSMUSG00000042359	Osbpl6	-0.336486	6.18355	4.24e-05	0.0013063
ENSMUSG00000055866	Per2	0.313744	5.4349	4.24e-05	0.00130721
ENSMUSG00000036306	Lzts1	0.306131	7.12734	4.26e-05	0.00130988
ENSMUSG00000005892	Trh	1.53957	-0.372683	4.27e-05	0.00131209
ENSMUSG00000025609	Mkln1	-0.338559	6.84911	4.28e-05	0.00131605
ENSMUSG00000005442	Cic	0.354015	8.07447	4.3e-05	0.00131814
ENSMUSG00000033805	Ephx4	-0.306919	5.34424	4.3e-05	0.00131814
ENSMUSG00000020695	Mrc2	-0.538928	3.65261	4.33e-05	0.0013261
ENSMUSG00000029420	Rimbp2	0.308699	7.71052	4.33e-05	0.00132649
ENSMUSG00000026083	Eif5b	-0.296964	6.67619	4.35e-05	0.00133015
ENSMUSG00000022377	Asap1	-0.308396	7.65674	4.37e-05	0.00133462
ENSMUSG00000033460	Armcx1	-0.304656	5.85061	4.37e-05	0.00133462
ENSMUSG00000019883	Echdc1	-0.332729	5.07289	4.39e-05	0.00133788
ENSMUSG00000031016	Wee1	-0.336115	4.88733	4.42e-05	0.00134644
ENSMUSG00000015759	Cnih1	-0.341024	5.60864	4.45e-05	0.00135593
ENSMUSG00000045903	Npas4	0.413662	4.84624	4.46e-05	0.00135793
ENSMUSG00000022679	Mpv17l	-0.312072	5.81528	4.47e-05	0.00135884
ENSMUSG00000029705	Cux1	-0.290636	5.97517	4.48e-05	0.00135891
ENSMUSG00000117748	Chtf8	3.36694	-1.07776	4.53e-05	0.00137308
ENSMUSG00000035863	Palm	0.35774	7.88334	4.62e-05	0.00140056
ENSMUSG00000021282	Eif5	-0.318469	7.85413	4.7e-05	0.00142246
ENSMUSG00000033998	Kcnk1	-0.322738	6.44231	4.71e-05	0.00142365
ENSMUSG00000035236	Scai	-0.462177	6.34415	4.71e-05	0.00142365
ENSMUSG00000040729	Cep126	-0.423955	3.71607	4.75e-05	0.00143445
ENSMUSG00000022494	Shisa9	0.288024	6.24782	4.76e-05	0.00143728
ENSMUSG00000026556	Vangl2	0.481193	3.51684	4.77e-05	0.00143789
ENSMUSG00000025968	Ndufs1	-0.286055	6.9737	4.79e-05	0.00144022
ENSMUSG00000036291	Ap5m1	-0.361672	4.68945	4.78e-05	0.00144022
ENSMUSG00000048960	Prex2	-0.370155	6.61424	4.8e-05	0.00144276
ENSMUSG00000107134	Gm42528	-0.732881	2.03743	4.81e-05	0.00144425
ENSMUSG00000025898	Cwf19l2	-0.5316	3.43976	4.84e-05	0.00145264
ENSMUSG00000003469	Phyhip	0.318532	9.09919	4.88e-05	0.00146225
ENSMUSG00000050640	Tmem150c	0.359498	5.29111	4.88e-05	0.00146225
ENSMUSG00000026790	Odf2	0.290014	5.80931	4.89e-05	0.00146442
ENSMUSG00000032925	Itgbl1	-0.480318	3.29955	4.91e-05	0.00146706
ENSMUSG00000002475	Abhd3	-0.325109	5.09242	4.92e-05	0.00147025
ENSMUSG00000044496	2510039O18Rik	0.364041	5.00619	4.93e-05	0.00147272
ENSMUSG00000025735	Rhbdl1	0.351259	5.09972	4.97e-05	0.00148071
ENSMUSG00000028833	Ncdn	0.31702	10.3007	5.06e-05	0.00150796
ENSMUSG00000039899	Fgl2	-1.12098	1.03389	5.07e-05	0.00150818
ENSMUSG00000066151	Fkbp15	0.301445	5.08783	5.07e-05	0.00150823
ENSMUSG00000021027	Ralgapa1	-0.321644	7.52078	5.13e-05	0.00152445
ENSMUSG00000068615	Gjd2	-0.681082	2.24119	5.14e-05	0.00152604
ENSMUSG00000035392	Dennd1a	0.293767	5.96047	5.15e-05	0.00152661
ENSMUSG00000028004	Npy2r	0.822707	2.22374	5.16e-05	0.00152959
ENSMUSG00000020601	Trib2	-0.309018	5.47786	5.19e-05	0.0015371
ENSMUSG00000066324	Impad1	-0.346526	7.30341	5.2e-05	0.00153744
ENSMUSG00000031762	Mt2	-0.382004	5.63533	5.26e-05	0.00155499
ENSMUSG00000021816	Ppp3cb	-0.329706	8.34714	5.32e-05	0.00157063
ENSMUSG00000027351	Spred1	-0.381218	8.09587	5.33e-05	0.00157134
ENSMUSG00000014592	Camta1	-0.288161	8.20061	5.4e-05	0.00159259
ENSMUSG00000024431	Nr3c1	-0.338856	6.8683	5.43e-05	0.00159808
ENSMUSG00000025958	Creb1	-0.356709	5.9598	5.47e-05	0.001607
ENSMUSG00000026204	Ptprn	0.31703	9.48265	5.46e-05	0.001607
ENSMUSG00000021583	Erap1	-0.615089	3.35689	5.47e-05	0.00160713
ENSMUSG00000004364	Cul3	-0.36686	7.22184	5.5e-05	0.00161238
ENSMUSG00000044700	Tmem201	0.353858	6.51941	5.5e-05	0.00161238
ENSMUSG00000038545	Cul7	0.358841	5.36883	5.55e-05	0.00162651
ENSMUSG00000048612	Myof	-0.744361	2.51875	5.58e-05	0.00163155
ENSMUSG00000094708	Gm10359	0.569027	5.90177	5.58e-05	0.00163155
ENSMUSG00000095937	Gm12671	0.569027	5.90177	5.58e-05	0.00163155
ENSMUSG00000032086	Bace1	0.300579	7.12428	5.61e-05	0.00163771
ENSMUSG00000002393	Nr2f6	0.352162	5.17304	5.65e-05	0.00164813
ENSMUSG00000035992	Fnip1	-0.356163	5.99533	5.68e-05	0.00165652
ENSMUSG00000051111	Sv2c	-0.473982	5.07045	5.69e-05	0.00165699
ENSMUSG00000062980	Cped1	-0.831641	2.76103	5.72e-05	0.00166521
ENSMUSG00000030707	Coro1a	0.298061	6.58753	5.83e-05	0.00169455
ENSMUSG00000060002	Chpt1	-0.483906	5.63665	5.86e-05	0.00170264
ENSMUSG00000028568	Btf3l4	-0.366709	5.91755	5.87e-05	0.00170309
ENSMUSG00000056158	Car10	-0.297743	7.19691	5.88e-05	0.00170309
ENSMUSG00000013787	Ehmt2	0.326119	7.88855	5.89e-05	0.00170663
ENSMUSG00000026090	2010300C02Rik	0.334481	8.17606	5.92e-05	0.00171313
ENSMUSG00000022707	Gbe1	-0.476342	3.1886	5.98e-05	0.00172911
ENSMUSG00000024146	Cript	-0.362675	4.76796	6.05e-05	0.00174805
ENSMUSG00000022262	Dnah5	0.487837	3.55968	6.08e-05	0.00175382
ENSMUSG00000020690	Efcab3	2.52719	-1.17897	6.15e-05	0.00177218
ENSMUSG00000022200	Golph3	-0.293692	6.40714	6.18e-05	0.00178103
ENSMUSG00000006262	Mob1b	-0.426313	5.04508	6.21e-05	0.00178825
ENSMUSG00000024664	Fads3	0.347739	5.27332	6.25e-05	0.0017978
ENSMUSG00000026181	Ppm1f	0.288511	6.36319	6.28e-05	0.00180332
ENSMUSG00000029575	Mmab	0.353679	4.58682	6.28e-05	0.00180332
ENSMUSG00000001942	Siae	-0.372313	4.51782	6.35e-05	0.00181842
ENSMUSG00000027236	Eif3j1	-0.365516	5.55602	6.35e-05	0.00181842
ENSMUSG00000030759	Far1	-0.386071	6.53265	6.35e-05	0.00181842
ENSMUSG00000044320	1700001O22Rik	-0.850488	1.73023	6.37e-05	0.0018214
ENSMUSG00000021360	Gcnt2	-0.373695	4.91092	6.38e-05	0.00182408
ENSMUSG00000030657	Xylt1	0.309218	6.59371	6.41e-05	0.0018296
ENSMUSG00000031239	Itm2a	-0.393599	4.94067	6.5e-05	0.00185654
ENSMUSG00000044469	Tnfaip8l1	0.455022	3.3432	6.53e-05	0.0018624
ENSMUSG00000036006	Ripor2	0.328312	5.94251	6.57e-05	0.0018705
ENSMUSG00000056019	Zfp709	-0.470638	3.23841	6.57e-05	0.0018705
ENSMUSG00000032523	Hhatl	-0.529177	3.39944	6.61e-05	0.00187992
ENSMUSG00000037622	Wdtc1	0.309454	6.5252	6.66e-05	0.00189099
ENSMUSG00000051177	Plcb1	-0.301174	8.33529	6.66e-05	0.00189099
ENSMUSG00000040740	Slc25a34	0.482372	3.1812	6.68e-05	0.00189658
ENSMUSG00000068823	Csde1	-0.297662	7.95016	6.72e-05	0.00190404
ENSMUSG00000025384	Faap100	0.497181	3.28141	6.73e-05	0.00190746
ENSMUSG00000045027	Prss22	1.21422	0.738252	6.78e-05	0.00191799
ENSMUSG00000057396	Zfp759	-0.599451	2.5837	6.79e-05	0.00191857
ENSMUSG00000027222	Pex16	0.442788	3.82467	6.8e-05	0.00191986
ENSMUSG00000042581	Thsd7b	0.734712	2.02124	6.8e-05	0.00191986
ENSMUSG00000056427	Slit3	0.360667	5.87717	6.81e-05	0.00191986
ENSMUSG00000054408	Spcs3	-0.334047	6.5302	6.82e-05	0.00192304
ENSMUSG00000042750	Bex2	0.290516	7.27507	6.86e-05	0.00193218
ENSMUSG00000021022	Ppp2r3c	-0.453089	4.09471	6.88e-05	0.00193662
ENSMUSG00000010122	Slc47a1	-1.50213	1.03569	6.9e-05	0.00193761
ENSMUSG00000047205	Dusp18	0.352677	5.27544	6.9e-05	0.00193761
ENSMUSG00000070372	Capza1	-0.309055	5.11669	6.91e-05	0.00193761
ENSMUSG00000024212	Mllt1	0.301077	6.4658	6.94e-05	0.00194499
ENSMUSG00000025272	Tro	0.300209	7.74762	6.94e-05	0.00194499
ENSMUSG00000063659	Zbtb18	-0.284233	8.66676	6.95e-05	0.00194499
ENSMUSG00000040310	Alx4	-0.963646	1.54593	7e-05	0.00195465
ENSMUSG00000042505	Sdhaf3	-0.438538	3.33451	6.99e-05	0.00195465
ENSMUSG00000006476	Nsmf	0.302293	8.95708	7.02e-05	0.00195938
ENSMUSG00000023046	Igfbp6	-0.323459	5.49009	7.05e-05	0.00196588
ENSMUSG00000043542	Zc2hc1a	-0.33567	5.82274	7.07e-05	0.00197092
ENSMUSG00000031309	Rps6ka3	-0.338239	6.0696	7.08e-05	0.00197152
ENSMUSG00000045246	Kcng4	-1.48488	2.30763	7.09e-05	0.00197247
ENSMUSG00000039568	Ubald1	0.370199	6.74613	7.11e-05	0.00197661
ENSMUSG00000028165	Cisd2	-0.328725	5.56333	7.16e-05	0.00199
ENSMUSG00000017400	Stac2	-0.465752	6.86604	7.18e-05	0.00199321
ENSMUSG00000099760	Gm28800	-0.80689	1.73917	7.19e-05	0.00199321
ENSMUSG00000022867	Usp25	-0.297861	5.46865	7.2e-05	0.00199495
ENSMUSG00000036057	Ptpn23	0.328776	6.20687	7.24e-05	0.00200421
ENSMUSG00000041119	Pde9a	0.474258	3.28039	7.25e-05	0.00200622
ENSMUSG00000073639	Rab18	-0.31203	6.92009	7.27e-05	0.00200986
ENSMUSG00000019802	Sec63	-0.305235	6.51335	7.29e-05	0.00201238
ENSMUSG00000037907	Ankrd13b	0.37366	6.6545	7.29e-05	0.00201238
ENSMUSG00000062939	Stat4	-1.09767	0.975116	7.3e-05	0.00201238
ENSMUSG00000024371	C2	-1.21302	0.559631	7.35e-05	0.00202476
ENSMUSG00000042761	Mrap2	0.695217	2.12382	7.37e-05	0.00202748
ENSMUSG00000004044	Cavin1	-0.379889	5.01834	7.38e-05	0.00203053
ENSMUSG00000028550	Atg4c	-0.304831	5.1719	7.41e-05	0.00203603
ENSMUSG00000079436	Kcnj13	-2.94979	1.18176	7.5e-05	0.00205814
ENSMUSG00000040520	Manea	-0.466253	5.36126	7.57e-05	0.00207758
ENSMUSG00000022687	Boc	-0.365982	4.45044	7.61e-05	0.00208363
ENSMUSG00000059842	Zfp341	0.434873	3.59874	7.6e-05	0.00208363
ENSMUSG00000029471	Camkk2	-0.390804	8.38737	7.64e-05	0.00209227
ENSMUSG00000032440	Tgfbr2	-0.332751	4.69223	7.77e-05	0.00212581
ENSMUSG00000028156	Eif4e	-0.294448	6.71347	7.8e-05	0.00213198
ENSMUSG00000068196	Col8a1	-1.76142	1.88525	7.83e-05	0.00213788
ENSMUSG00000024805	Pcgf5	-0.412707	4.94613	7.84e-05	0.00213805
ENSMUSG00000027011	Ube2e3	-0.284869	5.78365	7.91e-05	0.00215491
ENSMUSG00000033105	Lss	0.302862	5.21595	7.91e-05	0.00215491
ENSMUSG00000027546	Atp9a	0.324174	9.11124	7.92e-05	0.00215642
ENSMUSG00000032511	Scn5a	1.30535	0.812022	7.97e-05	0.00216523
ENSMUSG00000063887	Nlgn1	-0.335334	6.49203	7.97e-05	0.00216523
ENSMUSG00000022129	Dct	1.49014	0.602437	8.01e-05	0.00217194
ENSMUSG00000043144	Aqp6	-2.55622	-1.15925	8e-05	0.00217194
ENSMUSG00000002732	Fkbp7	-1.29458	0.117324	8.1e-05	0.00219481
ENSMUSG00000039477	Tnrc18	0.358785	7.2698	8.1e-05	0.00219481
ENSMUSG00000001833	2022-09-07	-0.372146	8.70766	8.11e-05	0.00219585
ENSMUSG00000053141	Ptprt	0.284659	8.01629	8.15e-05	0.00220382
ENSMUSG00000030583	Sipa1l3	0.327156	6.32019	8.23e-05	0.00222185
ENSMUSG00000034780	B3galt1	-0.329475	5.69472	8.23e-05	0.00222185
ENSMUSG00000020284	1810043G02Rik	0.340748	4.68126	8.3e-05	0.0022383
ENSMUSG00000020196	Cabin1	0.300918	6.75451	8.35e-05	0.00224981
ENSMUSG00000020366	Mapk9	-0.282793	7.95246	8.42e-05	0.00226768
ENSMUSG00000048001	Hes5	0.563729	3.64801	8.43e-05	0.00226844
ENSMUSG00000025909	Sntg1	-0.407241	4.68768	8.48e-05	0.00227932
ENSMUSG00000108112	Gm45193	5.80863	-2.22362	8.53e-05	0.0022917
ENSMUSG00000117310	Ptp4a1	-0.392812	7.12406	8.54e-05	0.00229207
ENSMUSG00000033149	Phldb2	-0.576338	3.07516	8.56e-05	0.00229508
ENSMUSG00000049612	Omg	-0.307157	6.48726	8.56e-05	0.00229508
ENSMUSG00000052423	B4galt3	0.306368	5.18724	8.58e-05	0.0022965
ENSMUSG00000028180	Zranb2	-0.37324	7.00827	8.6e-05	0.00229989
ENSMUSG00000036036	Zfp57	0.698985	2.23801	8.66e-05	0.00231525
ENSMUSG00000062931	Zfp938	-0.467299	3.42882	8.68e-05	0.002318
ENSMUSG00000044254	Pcsk9	0.776246	1.76875	8.69e-05	0.00231841
ENSMUSG00000000282	Mnt	0.373604	5.69598	8.78e-05	0.00233854
ENSMUSG00000031555	Adam9	-0.275986	5.84616	8.78e-05	0.00233854
ENSMUSG00000047959	Kcna3	0.426435	4.26534	8.78e-05	0.00233854
ENSMUSG00000045624	Esf1	-0.392626	4.67844	8.82e-05	0.00234576
ENSMUSG00000006589	Aprt	0.407444	3.77536	8.84e-05	0.00234721
ENSMUSG00000026753	Ppp6c	-0.365053	5.70707	8.83e-05	0.00234721
ENSMUSG00000078922	Tgtp1	-1.51083	0.235176	8.9e-05	0.00236109
ENSMUSG00000048755	Mcat	0.404653	3.95713	8.9e-05	0.00236109
ENSMUSG00000032372	Plscr2	-1.28315	0.216903	8.97e-05	0.00237743
ENSMUSG00000001227	Sema6b	0.38731	7.45461	9.11e-05	0.00241089
ENSMUSG00000026643	Nmt2	-0.296621	6.77642	9.11e-05	0.00241089
ENSMUSG00000034471	Caskin2	0.331535	5.03802	9.16e-05	0.00242123
ENSMUSG00000060380	C030014I23Rik	1.06914	2.02528	9.19e-05	0.00242874
ENSMUSG00000062661	Ncs1	0.275869	8.65303	9.24e-05	0.00243963
ENSMUSG00000020585	Laptm4a	-0.278358	7.0529	9.35e-05	0.00246625
ENSMUSG00000041695	Kcnj2	-0.386357	4.2971	9.44e-05	0.0024884
ENSMUSG00000034744	Nagk	0.350035	4.61226	9.57e-05	0.00252131
ENSMUSG00000064363	mt-Nd4	-0.389048	12.1187	9.59e-05	0.00252217
ENSMUSG00000024614	Tmx3	-0.443025	6.15588	9.61e-05	0.00252568
ENSMUSG00000024359	Hspa9	-0.278376	7.52501	9.61e-05	0.00252594
ENSMUSG00000034390	Cmip	0.326881	8.0649	9.65e-05	0.00253236
ENSMUSG00000035486	Plk5	0.540696	3.04021	9.77e-05	0.00256175
ENSMUSG00000063382	Bcl9l	0.360316	5.94436	9.8e-05	0.00256797
ENSMUSG00000036169	Sostdc1	-3.48119	0.868943	9.84e-05	0.00257601
ENSMUSG00000035919	Bbs9	0.376082	4.09505	9.87e-05	0.00258356
ENSMUSG00000030411	Nova2	0.28758	7.29341	9.93e-05	0.00259561
ENSMUSG00000032485	Scap	0.307023	6.83106	9.95e-05	0.00260024
ENSMUSG00000005103	Wdr1	0.289718	7.35101	9.98e-05	0.00260497
ENSMUSG00000059708	Akap17b	-0.438703	4.24768	9.99e-05	0.00260541
ENSMUSG00000033209	Ttc28	0.346394	5.03398	0.000100292	0.00261419
ENSMUSG00000029603	Dtx1	0.331759	6.83415	0.000101233	0.00263664
ENSMUSG00000059897	Zfp930	-0.574397	2.93649	0.000101702	0.00264679
ENSMUSG00000021981	Cab39l	-0.368883	4.9035	0.00010203	0.00265222
ENSMUSG00000023966	Rsph9	0.649295	2.81956	0.000102069	0.00265222
ENSMUSG00000029467	Atp2a2	-0.280921	10.1813	0.000102175	0.00265289
ENSMUSG00000091474	2610021A01Rik	-0.467958	3.99084	0.000103104	0.00267492
ENSMUSG00000022770	Dlg1	-0.298416	7.63562	0.000103258	0.00267685
ENSMUSG00000043659	Npsr1	-0.863331	1.56083	0.000103762	0.00268782
ENSMUSG00000030930	Chst15	0.289463	5.67064	0.000103996	0.00269179
ENSMUSG00000035900	Gramd4	0.301928	5.87204	0.000104174	0.00269432
ENSMUSG00000002799	Jag2	0.321366	5.85774	0.000104397	0.00269798
ENSMUSG00000020333	Acsl6	-0.285295	7.87511	0.000104567	0.00269845
ENSMUSG00000024268	Celf4	0.286873	9.43167	0.000104577	0.00269845
ENSMUSG00000020175	Rab36	0.350173	4.7103	0.000104771	0.00270138
ENSMUSG00000048022	Tmem229a	-0.295627	5.97376	0.000106432	0.00274209
ENSMUSG00000085067	Gm15631	-0.536791	3.06338	0.000106556	0.00274317
ENSMUSG00000024743	Syt7	0.284418	8.77921	0.000106762	0.00274633
ENSMUSG00000030268	Bcat1	-0.278345	6.45847	0.000107009	0.00275058
ENSMUSG00000036862	Dchs1	0.380183	4.55198	0.000107296	0.00275584
ENSMUSG00000029761	Cald1	-0.421919	4.82695	0.000107977	0.00276905
ENSMUSG00000064351	mt-Co1	-0.334412	12.8414	0.00010793	0.00276905
ENSMUSG00000051469	Zfp24	-0.327553	5.16566	0.000109312	0.00280115
ENSMUSG00000006010	Odr4	-0.324524	4.95323	0.000109451	0.00280256
ENSMUSG00000022378	Fam49b	-0.298775	7.03885	0.000109894	0.00280959
ENSMUSG00000029713	Gnb2	0.289977	7.84771	0.000109872	0.00280959
ENSMUSG00000001376	Vps50	-0.317497	6.05791	0.000110397	0.00282028
ENSMUSG00000043419	Rnf227	-0.289599	6.77393	0.000112193	0.00286396
ENSMUSG00000036766	Dner	0.276601	7.3761	0.000113029	0.00288311
ENSMUSG00000036555	Iqce	0.371939	4.53661	0.000113629	0.00289619
ENSMUSG00000019146	Cacng2	-0.361849	6.79304	0.000114943	0.00292745
ENSMUSG00000026355	Mcm6	0.554062	2.7731	0.000116376	0.00296167
ENSMUSG00000029712	Actl6b	0.292167	6.02727	0.00011765	0.00299183
ENSMUSG00000038894	Irs2	0.302806	6.64425	0.000118318	0.00300651
ENSMUSG00000030678	Maz	0.319267	7.3599	0.000119233	0.00302747
ENSMUSG00000003623	Crot	-0.362413	4.73407	0.000119885	0.00303949
ENSMUSG00000019188	H13	0.297539	5.88015	0.000119889	0.00303949
ENSMUSG00000025132	Arhgdia	0.315584	8.16728	0.00012053	0.0030511
ENSMUSG00000061462	Obscn	0.522169	2.87572	0.000120519	0.0030511
ENSMUSG00000047904	Sstr2	0.396547	4.42796	0.000120708	0.00305329
ENSMUSG00000030218	Mgp	-0.664226	3.39474	0.000120929	0.00305656
ENSMUSG00000036503	Rnf13	-0.363996	6.27248	0.000121113	0.0030589
ENSMUSG00000075033	Nxpe3	-0.322168	4.40375	0.000121692	0.00307119
ENSMUSG00000032323	Cyp11a1	-1.09751	1.2201	0.000121835	0.0030725
ENSMUSG00000043110	Lrrn4	1.62352	-0.581442	0.000121985	0.00307394
ENSMUSG00000007653	Gabrb2	-0.331908	7.19839	0.000122422	0.00308263
ENSMUSG00000090291	Lrrc10b	0.718487	2.09953	0.00012257	0.00308404
ENSMUSG00000026579	F5	-3.75325	1.85462	0.000122749	0.00308621
ENSMUSG00000024659	Anxa1	-1.46524	0.580405	0.000123876	0.0031122
ENSMUSG00000068798	Rap1a	-0.434462	4.85458	0.000124009	0.0031132
ENSMUSG00000026020	Nop58	-0.326922	5.29458	0.000125034	0.00313658
ENSMUSG00000037095	Lrg1	-1.20247	0.369395	0.000126026	0.00315671
ENSMUSG00000029757	Dync1i1	0.277662	6.88985	0.000125964	0.00315671
ENSMUSG00000051323	Pcdh19	0.294005	6.38439	0.000126508	0.00316639
ENSMUSG00000066880	Zfp617	-0.417215	4.39895	0.000126788	0.00317103
ENSMUSG00000041329	Atp1b2	-0.282247	8.51128	0.00012726	0.00318045
ENSMUSG00000043461	Sptssb	-1.37013	0.133418	0.000127647	0.00318775
ENSMUSG00000027940	Tpm3	0.268539	7.3459	0.000127778	0.00318863
ENSMUSG00000058291	Zfp68	-0.378343	4.72161	0.000128303	0.00319933
ENSMUSG00000105353	Gm42428	-1.26338	0.286757	0.000128531	0.00320263
ENSMUSG00000027583	Zbtb46	0.351986	4.44435	0.000129197	0.00321573
ENSMUSG00000060090	Rp2	-0.475679	3.83986	0.00012925	0.00321573
ENSMUSG00000064125	Prr36	0.305914	5.59114	0.000129917	0.00322991
ENSMUSG00000025437	Usp33	-0.303123	7.18451	0.000130404	0.00323722
ENSMUSG00000067430	Zfp763	-0.389134	4.05278	0.000130405	0.00323722
ENSMUSG00000024050	Wiz	0.329393	5.67736	0.000132392	0.0032826
ENSMUSG00000117284	CT030661.1	-0.484512	3.76625	0.00013243	0.0032826
ENSMUSG00000035585	Tsen34	0.325417	5.90812	0.000132831	0.0032901
ENSMUSG00000022537	Tmem44	-0.393574	6.3363	0.000133285	0.0032989
ENSMUSG00000008036	Ap2s1	0.291629	6.42486	0.000134876	0.00333581
ENSMUSG00000064373	Selenop	-0.274893	7.39673	0.000135033	0.00333722
ENSMUSG00000027956	Tmem144	-0.546584	2.77013	0.00013579	0.00335343
ENSMUSG00000047694	Yipf6	-0.351293	5.22636	0.000135961	0.00335519
ENSMUSG00000016664	Pacsin2	-0.309852	5.57109	0.000136273	0.00336039
ENSMUSG00000038020	Rapgefl1	0.29726	7.62304	0.000136725	0.00336904
ENSMUSG00000028232	Tmem68	-0.333268	5.06863	0.000136962	0.00337241
ENSMUSG00000085208	Brip1os	-0.512631	2.96667	0.000137294	0.00337807
ENSMUSG00000049421	Zfp260	-0.307735	5.64523	0.000137411	0.00337846
ENSMUSG00000022231	Sema5a	0.327897	5.92796	0.000138469	0.00340199
ENSMUSG00000025932	Eya1	-0.471118	3.31989	0.000138688	0.00340485
ENSMUSG00000025939	Ube2w	-0.381417	5.57327	0.000138908	0.00340774
ENSMUSG00000042208	0610010F05Rik	-0.344892	5.47047	0.000139515	0.00342011
ENSMUSG00000045515	Pou3f3	-0.292155	7.13428	0.000139714	0.00342247
ENSMUSG00000025475	Adgra1	0.312962	6.69045	0.000140218	0.00342978
ENSMUSG00000040896	Kcnd3	0.276063	6.91238	0.000140116	0.00342978
ENSMUSG00000073987	Ggh	-0.578498	2.77079	0.000140911	0.00344421
ENSMUSG00000086429	Gt(ROSA)26Sor	-0.63758	2.60083	0.000141174	0.00344812
ENSMUSG00000059854	Hydin	1.58281	0.992019	0.000141596	0.00345589
ENSMUSG00000107810	Gm18609	-0.368405	4.00826	0.000142114	0.003466
ENSMUSG00000062296	Trank1	0.300644	8.60606	0.000142512	0.00347317
ENSMUSG00000006356	Crip2	0.356734	6.84579	0.00014264	0.00347375
ENSMUSG00000094870	Zfp131	-0.32975	5.13793	0.000143651	0.00349583
ENSMUSG00000046230	Vps13a	-0.311338	6.53686	0.000143934	0.00350016
ENSMUSG00000019027	Dnah1	0.509307	2.99997	0.000144365	0.00350725
ENSMUSG00000020216	Jsrp1	0.85369	1.45995	0.000144436	0.00350725
ENSMUSG00000030846	Tial1	-0.343596	5.95934	0.000144804	0.00351107
ENSMUSG00000033420	Antxr1	-0.438295	3.78656	0.000144718	0.00351107
ENSMUSG00000037152	Ndufc1	-0.359892	4.03819	0.000145389	0.0035227
ENSMUSG00000007021	Syngr3	0.321758	7.38337	0.000145722	0.00352564
ENSMUSG00000060073	Psma3	-0.285029	5.70021	0.000145666	0.00352564
ENSMUSG00000034755	Pcdh11x	-0.426221	4.29283	0.000146056	0.00353117
ENSMUSG00000032757	Bet1	-0.401431	3.68243	0.000146406	0.00353707
ENSMUSG00000051022	Hs3st1	-0.467365	3.82007	0.000147499	0.00356091
ENSMUSG00000043857	Mgat5b	0.31281	6.73975	0.000147676	0.0035626
ENSMUSG00000022800	Fyttd1	-0.353792	6.27314	0.000148615	0.00358265
ENSMUSG00000030351	Tspan11	-0.863648	1.32188	0.000149226	0.00359218
ENSMUSG00000078716	Tmem8b	0.280637	6.80695	0.000149196	0.00359218
ENSMUSG00000030095	Tmem43	0.302198	5.03512	0.000149558	0.00359757
ENSMUSG00000042078	Svop	0.30249	8.14909	0.000149693	0.00359824
ENSMUSG00000027088	Phospho2	-0.384851	4.22915	0.000150184	0.00360744
ENSMUSG00000032745	Gpbp1	-0.316306	6.67051	0.000150342	0.00360864
ENSMUSG00000033208	S100b	-0.340043	5.72495	0.000151984	0.00364543
ENSMUSG00000031970	Dbndd1	0.444427	3.62262	0.000152785	0.003662
ENSMUSG00000037012	Hk1	0.296022	9.00977	0.000152897	0.00366206
ENSMUSG00000074607	Tox2	0.395947	4.86826	0.000153304	0.00366918
ENSMUSG00000030232	Aebp2	-0.26489	6.20261	0.000155172	0.00371123
ENSMUSG00000015476	Prrt1	0.395745	7.07776	0.000155374	0.00371339
ENSMUSG00000033319	Fem1c	-0.336669	5.09255	0.000156026	0.00372397
ENSMUSG00000058355	Abce1	-0.28222	6.44659	0.000156082	0.00372397
ENSMUSG00000096910	Zfp955b	-0.333966	4.95474	0.000156151	0.00372397
ENSMUSG00000014813	Stc1	-1.03271	0.687485	0.000156284	0.00372447
ENSMUSG00000031095	Cul4b	-0.412423	5.13476	0.000157625	0.00375374
ENSMUSG00000103585	Pcdhgb4	0.507239	3.3509	0.000157936	0.00375848
ENSMUSG00000044835	Ankrd45	-0.280341	5.95104	0.000158222	0.00376258
ENSMUSG00000069833	Ahnak	-0.321431	6.16585	0.000159711	0.00379529
ENSMUSG00000021696	Elovl7	-0.537433	3.54983	0.000159892	0.0037969
ENSMUSG00000034327	Kctd9	-0.437546	3.40329	0.000161179	0.00382346
ENSMUSG00000041684	Bivm	-0.3677	4.13801	0.00016124	0.00382346
ENSMUSG00000026051	1500015O10Rik	-3.05868	1.21593	0.000162359	0.00384727
ENSMUSG00000030122	Ptms	0.42423	8.60068	0.000162863	0.00385646
ENSMUSG00000026475	Rgs16	-0.567771	3.18857	0.000164282	0.00388455
ENSMUSG00000059005	Hnrnpa3	-0.308693	8.38723	0.000164235	0.00388455
ENSMUSG00000030340	Scnn1a	-0.857195	1.48864	0.000164761	0.00389312
ENSMUSG00000063406	Tmed5	-0.508337	4.98778	0.000165169	0.0039
ENSMUSG00000032609	Klhdc8b	0.337548	4.72247	0.000165599	0.00390738
ENSMUSG00000035891	Cerk	-0.347121	6.07697	0.000166475	0.00392527
ENSMUSG00000048915	Efna5	-0.3966	4.61283	0.000167048	0.00393323
ENSMUSG00000078546	Zfp995	-0.917909	1.39168	0.000166973	0.00393323
ENSMUSG00000029207	Apbb2	-0.287349	5.66413	0.000167928	0.00395117
ENSMUSG00000060803	Gstp1	0.313204	6.53108	0.000168076	0.00395186
ENSMUSG00000019232	Etnppl	-0.348857	4.58154	0.000169132	0.0039711
ENSMUSG00000021453	Gadd45g	0.441526	3.48318	0.000169108	0.0039711
ENSMUSG00000025616	Usp16	-0.335392	4.54766	0.000169326	0.00397285
ENSMUSG00000040852	Plekhh2	-0.413194	3.3818	0.000171265	0.00401553
ENSMUSG00000020463	Ppp4r3b	-0.342932	5.53195	0.000171644	0.00402159
ENSMUSG00000021706	Zfyve16	-0.434392	3.97227	0.00017273	0.00403186
ENSMUSG00000017831	Rab5a	-0.311938	6.9053	0.000172536	0.00403186
ENSMUSG00000033813	Tcea1	-0.382621	6.21981	0.000172574	0.00403186
ENSMUSG00000033966	Cdkl4	0.34027	4.18775	0.000172412	0.00403186
ENSMUSG00000058709	Egln2	0.301805	6.1349	0.000172808	0.00403186
ENSMUSG00000107176	Gm9794	2.85244	-0.334992	0.000172453	0.00403186
ENSMUSG00000035597	Prpf39	-0.338482	4.95974	0.000174053	0.00405808
ENSMUSG00000052560	Cpne8	-0.358832	4.13684	0.000175058	0.00407866
ENSMUSG00000040455	Usp45	-0.364914	5.66768	0.000176451	0.00410825
ENSMUSG00000019428	Fkbp8	0.315125	8.13157	0.000177651	0.00413329
ENSMUSG00000038187	Btbd10	-0.281351	6.57056	0.000177791	0.00413368
ENSMUSG00000025781	Atp5c1	-0.270647	6.96555	0.000178216	0.00413669
ENSMUSG00000028755	Cda	1.38179	-0.256361	0.000178119	0.00413669
ENSMUSG00000030629	Zfand6	-0.306258	5.0042	0.000178293	0.00413669
ENSMUSG00000085328	Gm17131	-0.542017	4.19486	0.000178529	0.0041393
ENSMUSG00000025321	Itgb8	-0.367626	6.40112	0.000178661	0.00413947
ENSMUSG00000024294	Mib1	-0.280951	8.02401	0.000179006	0.00414459
ENSMUSG00000000058	Cav2	-0.442174	5.30066	0.000179299	0.00414851
ENSMUSG00000041817	Fam169a	-0.333325	6.18846	0.000179556	0.00415156
ENSMUSG00000031799	Tpm4	-0.336898	4.58194	0.000181652	0.00419698
ENSMUSG00000045411	2410002F23Rik	0.296158	5.55674	0.000181772	0.00419698
ENSMUSG00000035954	Dock4	-0.260453	7.14416	0.000181915	0.00419738
ENSMUSG00000035109	Shc4	-0.419353	3.43662	0.000182223	0.00420158
ENSMUSG00000043079	Synpo	0.292738	8.20529	0.000183845	0.00423606
ENSMUSG00000026761	Orc4	-0.431231	4.94233	0.000184313	0.0042439
ENSMUSG00000026223	Itm2c	0.295119	9.45076	0.000184748	0.00425098
ENSMUSG00000036282	Naa30	-0.298302	5.58687	0.000185085	0.00425581
ENSMUSG00000039105	Atp6v1g1	-0.270983	5.59838	0.000185631	0.00426542
ENSMUSG00000067194	Eif1ax	-0.33659	7.42918	0.000185784	0.00426599
ENSMUSG00000092229	Gm5977	-5.36692	-2.5121	0.000186069	0.0042696
ENSMUSG00000056258	Kcnq3	-0.294766	7.92525	0.000186372	0.00427363
ENSMUSG00000019929	Dcn	-0.520114	3.2967	0.000186538	0.00427449
ENSMUSG00000001687	Ubl3	-0.264195	7.31815	0.00018761	0.00429611
ENSMUSG00000070808	Bicra	0.375183	4.84339	0.000187872	0.00429915
ENSMUSG00000045932	Ifit2	-0.510294	3.58185	0.000190293	0.00435156
ENSMUSG00000003518	Dusp3	-0.278815	7.70385	0.00019083	0.00436086
ENSMUSG00000064225	Paqr9	-0.273307	6.32431	0.000191363	0.00437005
ENSMUSG00000079641	Rpl39	-0.439642	4.3743	0.000192539	0.0043939
ENSMUSG00000022602	Arc	-0.353347	7.63811	0.000192686	0.00439425
ENSMUSG00000069972	Rps13-ps2	0.833753	2.54684	0.000193208	0.00440314
ENSMUSG00000038115	Ano2	1.99479	0.0652686	0.000193488	0.00440351
ENSMUSG00000006019	Dhx34	0.39735	3.78711	0.000193375	0.00440351
ENSMUSG00000116802	Gm5165	-0.648955	2.61266	0.000194891	0.00443242
ENSMUSG00000032407	U2surp	-0.33859	6.22099	0.00019585	0.00445119
ENSMUSG00000028270	Gbp2	-0.856718	1.52315	0.000197533	0.00448639
ENSMUSG00000017167	Cntnap1	-0.357448	8.06587	0.000198518	0.00450567
ENSMUSG00000051510	Mafg	0.272294	6.71647	0.000199254	0.00451932
ENSMUSG00000022323	Rida	-0.432111	3.94284	0.000200563	0.00454284
ENSMUSG00000030283	St8sia1	-0.277019	5.85981	0.000200482	0.00454284
ENSMUSG00000108358	Gm44509	-0.361004	4.46911	0.000202446	0.00457926
ENSMUSG00000111080	Gm20300	-0.431325	5.41768	0.000202329	0.00457926
ENSMUSG00000117406	Ntn3	0.525959	3.87287	0.000202773	0.00458356
ENSMUSG00000055013	Agap1	0.285412	7.40765	0.000203073	0.00458723
ENSMUSG00000063253	Scoc	-0.416463	6.74851	0.000203699	0.00459826
ENSMUSG00000043991	Pura	-0.316445	6.77206	0.000203994	0.00460179
ENSMUSG00000031647	Mfap3l	-0.354683	5.82676	0.000204272	0.00460496
ENSMUSG00000084883	Ccdc85c	0.314829	6.66218	0.000205615	0.00463211
ENSMUSG00000032220	Myo1e	-0.33951	4.44345	0.000206855	0.00465688
ENSMUSG00000031246	Sh3bgrl	-0.396035	6.08835	0.000207252	0.00465763
ENSMUSG00000039661	Dusp26	0.273397	6.05525	0.000207446	0.00465763
ENSMUSG00000043631	Ecm2	-0.749815	1.91798	0.000207196	0.00465763
ENSMUSG00000044645	Gm7334	0.890095	1.65804	0.000207383	0.00465763
ENSMUSG00000025780	Itih5	-0.296501	5.22702	0.000207743	0.00465823
ENSMUSG00000036218	Pdzrn4	0.528859	2.96004	0.000207752	0.00465823
ENSMUSG00000068964	Gm6361	-1.26183	1.75293	0.000208387	0.00466932
ENSMUSG00000034320	Slc26a2	-0.528434	3.4092	0.000209317	0.00468701
ENSMUSG00000042182	Bend6	-0.275443	6.94838	0.0002102	0.00470364
ENSMUSG00000085584	Rtl9	1.15522	0.472198	0.00021192	0.00473894
ENSMUSG00000024134	Six2	-1.67737	-0.446603	0.000212781	0.00475501
ENSMUSG00000090129	Olfr287	-0.871664	1.8354	0.000212927	0.00475509
ENSMUSG00000032594	Ip6k1	0.270303	8.20187	0.000213931	0.00477432
ENSMUSG00000030792	Dkkl1	-0.324746	4.4446	0.000214698	0.00477926
ENSMUSG00000038034	Igsf8	0.375815	7.62989	0.000214469	0.00477926
ENSMUSG00000048706	Lurap1l	-0.403341	3.55224	0.000214409	0.00477926
ENSMUSG00000102504	Gm21955	-0.349185	4.96971	0.000214726	0.00477926
ENSMUSG00000051853	Arf3	0.271853	10.538	0.000215071	0.00478376
ENSMUSG00000050390	C77080	-0.297566	4.95687	0.000215541	0.00479101
ENSMUSG00000022664	Slc35a5	-0.287409	5.35754	0.000215783	0.0047932
ENSMUSG00000033032	Afap1l1	-0.349725	4.71669	0.000216529	0.00480656
ENSMUSG00000067071	Hes6	0.628967	3.2505	0.000217054	0.00481503
ENSMUSG00000016253	Nelfcd	0.323545	5.25375	0.000217444	0.00482046
ENSMUSG00000073725	Lmbrd1	-0.276469	7.64814	0.00021784	0.00482604
ENSMUSG00000024259	Slc25a46	-0.277589	6.60682	0.000219651	0.00485889
ENSMUSG00000025533	Asl	0.423145	3.4719	0.000219905	0.00485889
ENSMUSG00000033060	Lmo7	0.29072	5.86786	0.000219708	0.00485889
ENSMUSG00000048249	Crebrf	-0.298131	5.81471	0.000219865	0.00485889
ENSMUSG00000024426	Atat1	0.285839	5.43232	0.000221987	0.00490014
ENSMUSG00000030835	Nomo1	0.269641	7.66361	0.000222066	0.00490014
ENSMUSG00000019971	Cep290	-0.40865	4.61795	0.000222332	0.00490277
ENSMUSG00000074247	Dda1	0.326258	5.87497	0.000222663	0.00490682
ENSMUSG00000063882	Uqcrh	-0.272258	5.78422	0.000223798	0.00492858
ENSMUSG00000056679	Gpr173	0.374544	3.77901	0.00022466	0.0049443
ENSMUSG00000029050	Ski	0.282224	7.72734	0.000225307	0.00495528
ENSMUSG00000028261	Ndufaf4	-0.420241	4.51513	0.000225768	0.00496214
ENSMUSG00000040938	Slc16a11	0.377222	3.74728	0.000225968	0.00496326
ENSMUSG00000061086	Myl4	0.392246	3.96417	0.00022639	0.00496925
ENSMUSG00000032193	Ldlr	0.370599	4.49867	0.000226651	0.00496947
ENSMUSG00000085271	E130006D01Rik	3.15771	-2.13808	0.000226697	0.00496947
ENSMUSG00000084350	Znf41-ps	-0.860156	1.39359	0.000226951	0.00497175
ENSMUSG00000030376	Slc8a2	0.334817	9.0326	0.000227941	0.00499018
ENSMUSG00000078889	Gm14288	-0.597576	4.06936	0.000228699	0.00500348
ENSMUSG00000024479	Mal2	-0.288037	7.45146	0.000229292	0.00501318
ENSMUSG00000038500	Prr3	0.370522	4.26247	0.000229897	0.00502311
ENSMUSG00000001300	Efnb2	0.293432	6.4767	0.000230214	0.00502546
ENSMUSG00000066232	Ipo7	-0.311061	7.19157	0.000230306	0.00502546
ENSMUSG00000022698	Naa50	-0.370923	6.44932	0.000231003	0.00503716
ENSMUSG00000032714	Syde1	-0.426905	3.25629	0.000231295	0.00503716
ENSMUSG00000093452	Zfhx2os	0.667493	2.32862	0.000231198	0.00503716
ENSMUSG00000021294	Kif26a	0.445658	3.92366	0.0002316	0.00503723
ENSMUSG00000036427	Gpi1	0.282668	9.17762	0.000231465	0.00503723
ENSMUSG00000001424	Snd1	0.307399	6.43446	0.000232248	0.00504475
ENSMUSG00000032393	Dpp8	-0.267767	7.73773	0.000232133	0.00504475
ENSMUSG00000022296	Baalc	-0.264596	7.85915	0.000232854	0.00505462
ENSMUSG00000071550	Cfap44	0.951752	1.40309	0.000233311	0.00506123
ENSMUSG00000051331	Cacna1c	0.279856	6.89043	0.000233794	0.00506843
ENSMUSG00000025730	Rab40c	0.318215	5.15393	0.00023449	0.00508021
ENSMUSG00000022216	Psme1	0.330269	4.51703	0.000235462	0.00509466
ENSMUSG00000028937	Acot7	0.292027	7.87991	0.000235338	0.00509466
ENSMUSG00000005268	Prlr	-3.0814	2.45345	0.000235899	0.0051008
ENSMUSG00000043241	Upf2	-0.271501	6.21165	0.000236193	0.00510385
ENSMUSG00000014905	Dnajb9	-0.366199	5.16612	0.000236738	0.00511232
ENSMUSG00000061436	Hipk2	0.276131	6.72433	0.000237571	0.00512698
ENSMUSG00000040236	Trappc5	0.272267	5.15424	0.000238273	0.00513881
ENSMUSG00000031513	Leprotl1	-0.268706	6.14943	0.000238602	0.00514258
ENSMUSG00000040430	Pitpnc1	-0.285121	6.16189	0.000238775	0.005143
ENSMUSG00000021451	Sema4d	0.30983	6.09806	0.000239019	0.00514491
ENSMUSG00000030685	Kctd13	0.332102	7.12063	0.000239248	0.00514654
ENSMUSG00000021548	Ccnh	-0.344715	5.18758	0.000239514	0.00514893
ENSMUSG00000022842	Ece2	0.3576	3.86736	0.000240237	0.00515917
ENSMUSG00000024955	Esrra	-0.341688	5.43411	0.000240299	0.00515917
ENSMUSG00000028522	Mier1	-0.377204	4.78828	0.000240826	0.00516384
ENSMUSG00000031197	Vbp1	-0.422892	5.10088	0.000240776	0.00516384
ENSMUSG00000034739	Mfrp	-4.70771	1.78572	0.000241366	0.00517208
ENSMUSG00000022425	Enpp2	-1.2445	8.05977	0.000242344	0.0051864
ENSMUSG00000037138	Aff3	0.255266	6.72539	0.000242345	0.0051864
ENSMUSG00000013584	Aldh1a2	-0.652804	3.21485	0.000243042	0.00519466
ENSMUSG00000058799	Nap1l1	-0.297674	7.87087	0.000242946	0.00519466
ENSMUSG00000042595	Fam199x	-0.423246	4.4793	0.000244412	0.0052206
ENSMUSG00000011158	Brf1	0.267966	5.37708	0.000244791	0.00522535
ENSMUSG00000049804	Armcx4	0.281506	6.68347	0.000245647	0.00524026
ENSMUSG00000038256	Bcl9	0.257363	5.92659	0.000246294	0.00525071
ENSMUSG00000109222	Gm10297	-2.73063	-1.56694	0.000247204	0.00526125
ENSMUSG00000026576	Atp1b1	-0.257885	10.4372	0.000247133	0.00526125
ENSMUSG00000050312	Nsun3	-0.451521	3.34285	0.000247262	0.00526125
ENSMUSG00000052301	Doc2a	0.286751	6.26173	0.000248045	0.00527455
ENSMUSG00000020297	Nsg2	0.270641	9.02876	0.000249347	0.00529885
ENSMUSG00000024957	Kcnk4	-0.432867	4.17259	0.000250322	0.0053162
ENSMUSG00000012422	Tmem167	-0.307161	5.47403	0.000251251	0.00532941
ENSMUSG00000053347	Zfp943	-0.46053	3.92539	0.000251264	0.00532941
ENSMUSG00000041308	Sntb2	-0.29165	4.97418	0.000251489	0.0053308
ENSMUSG00000025666	Tmem47	-0.366757	6.96501	0.00025352	0.00537043
ENSMUSG00000079108	Srp54c	-0.293334	5.87755	0.000253932	0.00537575
ENSMUSG00000003352	Cacnb3	0.290565	7.96583	0.000254226	0.00537824
ENSMUSG00000040649	Rimklb	0.297687	5.2893	0.000254378	0.00537824
ENSMUSG00000091272	Gm17641	0.695375	2.14191	0.000254533	0.00537824
ENSMUSG00000030030	1700003E16Rik	0.306716	5.05452	0.000254766	0.00537975
ENSMUSG00000038024	Dennd4c	-0.317916	4.40362	0.000255158	0.00538461
ENSMUSG00000031217	Efnb1	0.378528	4.19322	0.000255347	0.0053852
ENSMUSG00000020859	Spag9	-0.275804	8.76808	0.000255898	0.00539342
ENSMUSG00000074682	Zcchc3	0.459134	3.43683	0.00025624	0.00539721
ENSMUSG00000028351	Brinp1	-0.279282	7.70408	0.000257311	0.00541635
ENSMUSG00000029840	Mtpn	-0.308896	8.56964	0.000258344	0.00543467
ENSMUSG00000040016	Ptger3	0.555762	2.50079	0.000259082	0.00544676
ENSMUSG00000025920	Stau2	-0.273592	7.29632	0.000259877	0.00546004
ENSMUSG00000025876	Unc5a	0.39445	6.99903	0.000260967	0.00547949
ENSMUSG00000037681	Esyt3	1.10301	0.770199	0.00026128	0.00548261
ENSMUSG00000001763	Tspan33	0.414963	4.32489	0.000262953	0.00551425
ENSMUSG00000031822	Gse1	0.304663	6.46128	0.000264521	0.00554365
ENSMUSG00000026586	Prrx1	-0.580684	2.70664	0.000267123	0.00559465
ENSMUSG00000047030	Spata2	0.282085	6.36184	0.00026894	0.00562917
ENSMUSG00000048142	Nat8l	-0.353532	8.78941	0.000270146	0.00565087
ENSMUSG00000022351	Sqle	0.264167	5.99383	0.000271596	0.00567764
ENSMUSG00000042202	Slc35e2	-0.272377	5.85457	0.000275421	0.005754
ENSMUSG00000047369	Dnah14	1.22952	0.577919	0.000276922	0.00578174
ENSMUSG00000050029	Rap2c	-0.38099	5.09532	0.000278	0.00580062
ENSMUSG00000038604	Ripor1	0.331277	6.89708	0.000278427	0.00580589
ENSMUSG00000004263	Atn1	0.307738	7.94294	0.00027861	0.00580608
ENSMUSG00000021065	Fut8	-0.270842	5.80312	0.000279598	0.00582303
ENSMUSG00000034614	Pik3ip1	0.349184	4.6945	0.000280176	0.00583144
ENSMUSG00000020737	Jpt1	0.256172	5.84819	0.00028076	0.00583996
ENSMUSG00000085071	Gm14066	-3.18679	-2.13774	0.000281449	0.00585064
ENSMUSG00000030704	Rab6a	-0.273539	9.32495	0.00028194	0.00585355
ENSMUSG00000108621	Gm37494	-0.351603	4.20739	0.000281841	0.00585355
ENSMUSG00000092412	Gm20507	6.20191	-1.94665	0.000282437	0.00585785
ENSMUSG00000118219	AC124108.1	-0.520876	3.10815	0.000282499	0.00585785
ENSMUSG00000040327	Cul9	0.317339	6.85827	0.000283422	0.00587335
ENSMUSG00000031119	Gpc4	0.371066	3.75899	0.000284336	0.00588863
ENSMUSG00000064247	Plcxd1	0.361084	4.34799	0.000284775	0.00589042
ENSMUSG00000110185	Igip	-0.359968	6.95206	0.00028476	0.00589042
ENSMUSG00000030075	Cntn3	-0.322484	4.95559	0.000286014	0.00591237
ENSMUSG00000025150	Cbr2	-1.45999	-0.347483	0.000287138	0.00593193
ENSMUSG00000017485	Top2b	-0.303327	6.99583	0.000287467	0.00593504
ENSMUSG00000023892	Zfp51	-0.764933	1.52174	0.000288767	0.00595716
ENSMUSG00000052373	Mpp3	-0.346898	5.46603	0.000288895	0.00595716
ENSMUSG00000036466	Megf11	-0.325253	4.79668	0.000290732	0.00599134
ENSMUSG00000036676	Tmtc3	-0.36531	3.91106	0.000291308	0.0059995
ENSMUSG00000057134	Ado	-0.293543	5.85226	0.000295465	0.00608137
ENSMUSG00000025420	Katnal2	0.689766	2.00674	0.00029664	0.0061018
ENSMUSG00000027108	Ola1	-0.288501	6.2401	0.000297673	0.00611926
ENSMUSG00000043587	Pxylp1	0.440624	3.58862	0.000298023	0.00612268
ENSMUSG00000039982	Dtx4	0.269052	6.09989	0.000298356	0.00612576
ENSMUSG00000035868	Zfp983	-0.542292	3.30918	0.000298756	0.0061302
ENSMUSG00000021147	Wdr37	-0.280625	6.14038	0.000300362	0.00615936
ENSMUSG00000049532	Sall2	0.258035	5.76624	0.000300898	0.00616656
ENSMUSG00000066440	Zfyve26	0.318728	4.81707	0.00030138	0.00617264
ENSMUSG00000024012	Mtch1	0.30393	8.60565	0.000302563	0.00619307
ENSMUSG00000032586	Traip	0.551937	2.78782	0.000302828	0.00619471
ENSMUSG00000024164	C3	1.49295	-0.553491	0.000303324	0.00620049
ENSMUSG00000027030	Stk39	-0.284736	6.3475	0.000303483	0.00620049
ENSMUSG00000035203	Epn1	0.320508	8.58882	0.000304133	0.00620998
ENSMUSG00000034158	Lrrc58	-0.290577	7.22065	0.000305064	0.00622136
ENSMUSG00000038503	Mesd	0.274757	5.64919	0.000305056	0.00622136
ENSMUSG00000020776	Fbf1	0.290585	6.18508	0.000306264	0.00624158
ENSMUSG00000035184	Fam124a	0.299607	5.08272	0.000306429	0.00624158
ENSMUSG00000038690	Atp5j2	-0.252506	5.61493	0.000306628	0.00624183
ENSMUSG00000028803	Nipal3	0.315807	6.91772	0.000307034	0.00624627
ENSMUSG00000005371	Fbxo11	-0.298174	7.07151	0.000307595	0.00625388
ENSMUSG00000060961	Slc4a4	-0.301829	7.26412	0.000308478	0.00626799
ENSMUSG00000084842	Pabpc1l2b-ps	0.423644	4.20222	0.000309479	0.00628452
ENSMUSG00000031028	Tub	0.260396	7.77564	0.000310248	0.00629629
ENSMUSG00000101188	Eif4a-ps4	7.93823	-0.518654	0.000311464	0.00631175
ENSMUSG00000002221	Paxip1	0.266193	5.51806	0.000311577	0.00631175
ENSMUSG00000029203	Ube2k	-0.298742	6.79892	0.000311284	0.00631175
ENSMUSG00000002006	Pdzd4	0.258582	7.16767	0.000314949	0.00637619
ENSMUSG00000030729	Pgm2l1	-0.291429	9.36113	0.000316767	0.00640911
ENSMUSG00000060780	Lrrtm1	0.284218	5.947	0.00031711	0.00641216
ENSMUSG00000006456	Rbm14	0.299357	5.17218	0.000317442	0.00641498
ENSMUSG00000030539	Sema4b	0.410409	4.2171	0.000320715	0.00647721
ENSMUSG00000020121	Srgap1	0.340261	4.18413	0.000323057	0.00652054
ENSMUSG00000054720	Lrrc8c	-0.286417	5.43009	0.000324	0.00653562
ENSMUSG00000005968	Tuft1	-0.973742	0.965435	0.000326759	0.00658545
ENSMUSG00000078784	1810022K09Rik	-0.505629	3.01128	0.000326865	0.00658545
ENSMUSG00000018377	Vezf1	-0.285226	5.16972	0.000329943	0.00664347
ENSMUSG00000072653	Zfp783	0.506843	2.66809	0.000330321	0.00664707
ENSMUSG00000028086	Fbxw7	-0.276395	7.85078	0.000330706	0.0066508
ENSMUSG00000022337	Emc2	-0.288068	5.30942	0.000331838	0.00666553
ENSMUSG00000036733	Rbm42	0.320829	5.92306	0.000331707	0.00666553
ENSMUSG00000034189	Hsdl1	0.280591	5.58773	0.000332211	0.00666901
ENSMUSG00000092592	Gm20449	-2.04295	-1.38451	0.000333502	0.00669089
ENSMUSG00000020810	Cygb	0.303714	5.58905	0.000334192	0.00670057
ENSMUSG00000078453	Abracl	-0.69916	2.17016	0.000334386	0.00670057
ENSMUSG00000047502	Mroh7	0.677761	2.18997	0.000335656	0.00671795
ENSMUSG00000113902	Ndufb1-ps	-0.456227	3.19497	0.000335513	0.00671795
ENSMUSG00000027206	Cops2	-0.397745	6.26254	0.000342903	0.00685477
ENSMUSG00000034485	Uaca	-0.414338	3.69334	0.000342773	0.00685477
ENSMUSG00000013663	Pten	-0.303513	8.21633	0.000345286	0.00689827
ENSMUSG00000021750	Fam107a	-0.281121	8.49178	0.000347698	0.0069423
ENSMUSG00000039361	Picalm	-0.278049	6.9856	0.000348194	0.00694805
ENSMUSG00000071719	Tmem28	0.318072	4.44462	0.00034898	0.00695958
ENSMUSG00000041303	Gtf3c3	-0.30135	5.00842	0.000349344	0.00696268
ENSMUSG00000002222	Rmnd5a	-0.273514	7.20435	0.000350813	0.00698361
ENSMUSG00000024072	Yipf4	-0.398765	5.44071	0.000350605	0.00698361
ENSMUSG00000042032	Mat2b	-0.25248	6.63778	0.000351248	0.0069881
ENSMUSG00000021704	Mtx3	-0.299966	5.3981	0.000353339	0.0070255
ENSMUSG00000021936	Mapk8	-0.280654	7.0274	0.000354224	0.00703891
ENSMUSG00000044676	Zfp612	-0.30219	5.4648	0.000354613	0.00704245
ENSMUSG00000007783	Cpt1c	0.303555	6.64172	0.000357735	0.00710022
ENSMUSG00000038780	Smurf1	0.307876	6.17445	0.000358613	0.00711341
ENSMUSG00000097587	4930578M01Rik	0.847249	1.16266	0.000359704	0.00713082
ENSMUSG00000079481	Nhsl2	0.256021	6.52264	0.000360346	0.0071393
ENSMUSG00000033006	Sox10	0.402377	5.2305	0.000361515	0.00715821
ENSMUSG00000045314	Sowahb	-0.327369	5.27843	0.000366572	0.00725403
ENSMUSG00000052698	Tln2	0.267371	7.60439	0.000368075	0.00727947
ENSMUSG00000021259	Cyp46a1	0.297547	7.64754	0.000372869	0.00736447
ENSMUSG00000032898	Fbxo21	0.287781	7.18314	0.000373036	0.00736447
ENSMUSG00000036371	Serbp1	-0.26611	8.03992	0.000372922	0.00736447
ENSMUSG00000025790	Slco3a1	0.282604	5.28386	0.00037349	0.00736542
ENSMUSG00000071533	Pcnp	-0.270647	6.76913	0.000373525	0.00736542
ENSMUSG00000044707	Ccnjl	0.741473	1.8152	0.000375206	0.00739262
ENSMUSG00000050890	Pdik1l	-0.412025	3.84093	0.000375348	0.00739262
ENSMUSG00000004591	Pkn2	-0.362042	4.90247	0.000376191	0.00740358
ENSMUSG00000038255	Neurod2	0.289894	6.51115	0.000376348	0.00740358
ENSMUSG00000041141	Pnmal1	0.252264	7.64642	0.000376611	0.00740439
ENSMUSG00000032562	Gnai2	0.279157	7.31688	0.000381485	0.0074958
ENSMUSG00000018770	Atp5g3	-0.251447	6.97139	0.000381812	0.00749782
ENSMUSG00000049382	Krt8	-6.84599	-1.51111	0.000382537	0.00750762
ENSMUSG00000028559	Osbpl9	-0.267225	5.02704	0.00038303	0.00751288
ENSMUSG00000031750	Il34	0.303501	5.6983	0.000383824	0.00752404
ENSMUSG00000059187	Fam19a1	-0.371694	5.23676	0.000385967	0.00756161
ENSMUSG00000026766	Mmadhc	-0.287622	4.68826	0.000387035	0.00757808
ENSMUSG00000042298	Ttc19	-0.261746	6.64772	0.000387769	0.00758798
ENSMUSG00000025551	Fgf14	-0.294977	5.32583	0.000389692	0.00762114
ENSMUSG00000020149	Rab1a	-0.260616	7.36265	0.000390638	0.00763517
ENSMUSG00000021541	Trpc7	0.983857	1.16588	0.000394382	0.00770383
ENSMUSG00000046834	Krt1	0.780805	1.64853	0.000395307	0.00770837
ENSMUSG00000062444	Ap3b2	0.262834	7.42641	0.000395215	0.00770837
ENSMUSG00000070564	Ntn5	-0.74719	1.69146	0.000395032	0.00770837
ENSMUSG00000024121	Atp6v0c	0.278959	9.80749	0.00039568	0.00771113
ENSMUSG00000044927	H1fx	0.346639	5.08726	0.000396905	0.00773049
ENSMUSG00000024665	Fads2	0.256874	7.20074	0.000398298	0.00775309
ENSMUSG00000022311	Csmd3	0.346951	5.14609	0.000399041	0.00776303
ENSMUSG00000030125	Lrrc23	1.56313	0.0261321	0.000401999	0.00781603
ENSMUSG00000055733	Nap1l3	-0.300873	5.73698	0.000403439	0.00783945
ENSMUSG00000118125	Sssca1	0.400905	3.78461	0.000404031	0.00784638
ENSMUSG00000072825	Cep170b	0.290001	8.99383	0.000404816	0.00785706
ENSMUSG00000043263	Ifi209	-2.92975	-1.94479	0.000406331	0.0078801
ENSMUSG00000042807	Hecw2	-0.256409	6.26799	0.000406476	0.0078801
ENSMUSG00000022309	Angpt1	0.645568	2.49997	0.000407353	0.00788804
ENSMUSG00000041957	Pkp2	0.552407	2.46547	0.000407358	0.00788804
ENSMUSG00000106847	Peg13	-0.273163	8.53622	0.000409853	0.00793175
ENSMUSG00000045868	Gvin1	-0.634141	2.45516	0.000410107	0.00793206
ENSMUSG00000032338	Hcn4	0.534068	2.6884	0.000415899	0.00803943
ENSMUSG00000024393	Prrc2a	0.287828	9.14406	0.000417686	0.00806929
ENSMUSG00000031026	Trim66	-0.253333	5.85773	0.00041832	0.00807687
ENSMUSG00000031787	Katnb1	0.267393	5.43102	0.000420008	0.00810478
ENSMUSG00000025575	Cant1	0.267261	5.78326	0.000420947	0.0081182
ENSMUSG00000044014	Npy5r	-0.560665	2.34372	0.00042147	0.00811889
ENSMUSG00000113949	Scamp4	0.357181	5.19765	0.000421396	0.00811889
ENSMUSG00000043929	Klhl15	-0.338774	4.51773	0.000423329	0.00814919
ENSMUSG00000107331	Gm42732	-0.473388	3.59062	0.000423531	0.00814919
ENSMUSG00000038526	Car14	-0.772195	2.07774	0.000424085	0.00815514
ENSMUSG00000022829	Stxbp5l	-0.309024	5.90573	0.000425565	0.0081789
ENSMUSG00000059142	Zfp945	-0.487705	3.97067	0.000429527	0.00825028
ENSMUSG00000054934	Kcnmb4	0.289713	6.33856	0.00043335	0.00831893
ENSMUSG00000038888	Ctu1	0.459324	3.15633	0.000434542	0.008337
ENSMUSG00000022139	Mbnl2	-0.2932	7.80964	0.000435297	0.00833712
ENSMUSG00000050295	Foxc1	-0.496346	3.51968	0.000435023	0.00833712
ENSMUSG00000050860	Phospho1	-0.355407	4.66786	0.000435215	0.00833712
ENSMUSG00000036529	Sbf1	0.283752	8.13657	0.000435936	0.00834456
ENSMUSG00000031209	Heph	-0.612731	2.20343	0.000440077	0.00841417
ENSMUSG00000036257	Pnpla8	-0.306261	7.25147	0.000439879	0.00841417
ENSMUSG00000022176	Rem2	0.754064	1.76305	0.000440997	0.00842693
ENSMUSG00000020720	Psmd12	-0.245039	5.74971	0.000441552	0.00843272
ENSMUSG00000015961	Adss	-0.300278	6.1824	0.000443756	0.00846995
ENSMUSG00000024150	Mcfd2	0.269586	5.86228	0.00044417	0.00846995
ENSMUSG00000026923	Notch1	0.254387	5.59023	0.000444264	0.00846995
ENSMUSG00000037458	Azin1	-0.306556	7.44207	0.000445734	0.00849313
ENSMUSG00000040774	Cept1	-0.348005	4.89823	0.000446153	0.00849626
ENSMUSG00000022858	Tra2b	-0.272473	5.80815	0.000449044	0.00854644
ENSMUSG00000010080	Epn3	-2.74889	0.450322	0.000450624	0.00857161
ENSMUSG00000063704	Mapk15	1.74879	-0.32566	0.000451462	0.00858266
ENSMUSG00000037206	Islr	-0.587397	3.84253	0.000452701	0.00860132
ENSMUSG00000039715	Wdr34	0.336394	4.46532	0.000453144	0.00860484
ENSMUSG00000003721	Insig2	-0.259489	5.38053	0.000453481	0.00860634
ENSMUSG00000024610	Cd74	-1.18489	2.23504	0.000454135	0.00861386
ENSMUSG00000058258	Idi1	-0.37811	5.49935	0.0004544	0.00861397
ENSMUSG00000072847	A530017D24Rik	-0.473618	3.2311	0.000454679	0.00861437
ENSMUSG00000004113	Cacna1b	0.283297	7.22236	0.000455341	0.00862202
ENSMUSG00000061132	Blnk	0.366467	3.69194	0.00045616	0.00863262
ENSMUSG00000031327	Chic1	-0.337618	5.30589	0.000459485	0.00868571
ENSMUSG00000049796	Crh	-0.518806	2.76205	0.000459452	0.00868571
ENSMUSG00000019470	Xab2	0.281319	5.24491	0.00046193	0.00872698
ENSMUSG00000040254	Sema3d	0.482843	3.4517	0.000467582	0.00882875
ENSMUSG00000020152	Actr2	-0.289674	8.33981	0.000468638	0.00884368
ENSMUSG00000054404	Slfn5	-0.450798	2.95714	0.000469919	0.00886285
ENSMUSG00000037843	Vstm2l	0.404531	6.88742	0.000472389	0.00890439
ENSMUSG00000040860	Crocc	0.372491	6.22836	0.00047483	0.00894536
ENSMUSG00000033610	Pank1	-0.292552	4.96066	0.00047642	0.00897025
ENSMUSG00000034674	Tdg	-0.246595	5.59117	0.000478207	0.00899881
ENSMUSG00000000708	Kat2b	-0.361315	4.26715	0.000479534	0.0090187
ENSMUSG00000023991	Foxp4	0.330032	5.17419	0.0004816	0.00905245
ENSMUSG00000031551	Ido1	-2.5173	-1.71261	0.000482212	0.00905884
ENSMUSG00000075227	Znhit2	0.35047	4.64183	0.000483226	0.0090728
ENSMUSG00000073062	Zxdb	-0.318015	5.3246	0.000485825	0.00911646
ENSMUSG00000045210	Vcpip1	-0.27703	6.80498	0.000486688	0.00912751
ENSMUSG00000030615	Tmem126a	-0.402122	3.2388	0.000492193	0.00922557
ENSMUSG00000047921	Trappc9	0.265704	6.53028	0.000493128	0.00923792
ENSMUSG00000039307	Hexdc	0.283624	4.69187	0.000495215	0.0092718
ENSMUSG00000074652	Myh7b	-0.438986	3.13471	0.000495911	0.00927963
ENSMUSG00000074656	Eif2s2	-0.277578	5.69961	0.000499163	0.00933524
ENSMUSG00000023236	Scg5	-0.246234	6.92244	0.000501425	0.00936558
ENSMUSG00000041215	Yeats2	0.27866	4.90865	0.000501402	0.00936558
ENSMUSG00000054752	Fsd1l	-0.368322	5.18901	0.000501627	0.00936558
ENSMUSG00000021969	Zdhhc20	-0.308356	5.54129	0.000502052	0.00936827
ENSMUSG00000026198	Abcb6	0.34046	4.24595	0.000503715	0.00939404
ENSMUSG00000026712	Mrc1	-0.668261	2.07779	0.000505246	0.00941733
ENSMUSG00000031428	Zcchc18	0.252847	8.22721	0.00050797	0.00946282
ENSMUSG00000029642	Polr1d	0.271291	4.98049	0.000509795	0.00949151
ENSMUSG00000034145	Tmem63c	0.257987	5.6277	0.000510113	0.00949214
ENSMUSG00000027597	Ahcy	0.325823	4.65793	0.000510961	0.00950263
ENSMUSG00000004771	Rab11a	-0.316436	6.74605	0.000511434	0.00950613
ENSMUSG00000030093	Wnt7a	0.371918	3.50019	0.000513251	0.00953458
ENSMUSG00000011658	Fuz	0.328136	3.99619	0.000517864	0.00961493
ENSMUSG00000016427	Ndufa1	-0.360115	3.71788	0.000518188	0.00961558
ENSMUSG00000026664	Phyh	-0.286788	5.80237	0.0005187	0.00961974
ENSMUSG00000025151	Maged1	0.263727	9.02649	0.000520018	0.00963882
ENSMUSG00000021279	Cdc42bpb	0.256136	8.08128	0.000521377	0.00965865
ENSMUSG00000005899	Smpd4	0.276176	5.68556	0.000522115	0.00966695
ENSMUSG00000026775	Yme1l1	-0.308105	6.26976	0.000522654	0.00967157
ENSMUSG00000043822	Adamtsl5	-0.691805	2.18021	0.000524284	0.00969635
ENSMUSG00000019763	Rmnd1	-0.336945	4.21668	0.000527205	0.00974496
ENSMUSG00000020646	Mboat2	-0.267747	5.79117	0.000529626	0.00978429
ENSMUSG00000105861	Gm43508	2.33348	-1.80787	0.00053812	0.00993463
ENSMUSG00000015733	Capza2	-0.301986	7.4275	0.000538359	0.00993463
ENSMUSG00000007659	Bcl2l1	0.273792	6.63261	0.000542777	0.0100106
ENSMUSG00000036202	Rif1	-0.355653	4.86761	0.000543534	0.010019
ENSMUSG00000029616	Erp29	0.247047	5.89894	0.000543915	0.0100205
ENSMUSG00000024538	Ppic	-1.08971	0.176819	0.000544756	0.0100279
ENSMUSG00000027195	Hsd17b12	-0.290025	6.08873	0.000544916	0.0100279
ENSMUSG00000024712	Rfk	-0.256009	5.53259	0.00054681	0.0100572
ENSMUSG00000005087	Cd44	1.02652	1.63997	0.000550656	0.0101068
ENSMUSG00000018143	Mafk	0.395859	3.34716	0.000549987	0.0101068
ENSMUSG00000020087	Tysnd1	0.328335	4.42593	0.000550719	0.0101068
ENSMUSG00000029072	Tas1r3	1.28631	-0.360378	0.000550512	0.0101068
ENSMUSG00000031659	Adcy7	0.390006	3.52637	0.000557939	0.0102281
ENSMUSG00000070570	Slc17a7	0.284583	10.6955	0.000557887	0.0102281
ENSMUSG00000018217	Pmp22	-0.400181	3.74506	0.000558933	0.0102407
ENSMUSG00000033054	Npat	-0.317073	4.56595	0.000559815	0.0102512
ENSMUSG00000017969	Ptgis	-0.726847	1.51543	0.0005638	0.0103072
ENSMUSG00000055407	Map6	0.281352	7.55996	0.000563239	0.0103072
ENSMUSG00000094483	Purb	-0.30148	9.62031	0.0005636	0.0103072
ENSMUSG00000042156	Dzip1	0.241059	6.23899	0.000565863	0.0103392
ENSMUSG00000047879	Usp14	-0.298454	7.17923	0.000567575	0.0103648
ENSMUSG00000037361	Sf3b6	-0.33444	4.34738	0.00056823	0.0103711
ENSMUSG00000006764	Tph2	-1.94934	-1.1166	0.000574361	0.0104773
ENSMUSG00000029095	Ablim2	0.279884	7.07372	0.000575311	0.0104889
ENSMUSG00000026663	Atf6	-0.255938	7.04836	0.000576526	0.0104996
ENSMUSG00000098395	Gm27998	6.17352	-2.01806	0.000576279	0.0104996
ENSMUSG00000056486	Chn1	-0.249661	9.85377	0.000576878	0.0105003
ENSMUSG00000097908	4933404O12Rik	0.375727	3.75123	0.000577641	0.0105084
ENSMUSG00000051579	Tceal8	-0.325537	4.76396	0.000578395	0.0105164
ENSMUSG00000028078	Dclk2	0.245546	6.13609	0.000580861	0.010544
ENSMUSG00000061665	Cd2ap	-0.343869	4.44853	0.000580704	0.010544
ENSMUSG00000063524	Eno1	0.263394	9.87695	0.000580339	0.010544
ENSMUSG00000031189	Aff2	0.426427	3.94573	0.000582442	0.0105669
ENSMUSG00000073131	Vma21	-0.410784	5.8104	0.000585503	0.0106167
ENSMUSG00000024477	Pggt1b	-0.331884	4.68883	0.000587554	0.0106481
ENSMUSG00000000743	Chmp1a	0.266654	6.52613	0.000591733	0.0107122
ENSMUSG00000029475	Kdm2b	0.285495	4.84585	0.000591625	0.0107122
ENSMUSG00000039041	Adrm1	0.295277	5.89002	0.00059232	0.010717
ENSMUSG00000022150	Dab2	-0.644939	3.10538	0.000597909	0.0108123
ENSMUSG00000092094	Zfp804b	0.759507	1.52722	0.000599358	0.0108326
ENSMUSG00000032103	Pus3	-0.544613	2.71741	0.000600098	0.0108401
ENSMUSG00000029314	Gpat3	-0.790676	1.93206	0.000602782	0.0108827
ENSMUSG00000045980	Tmem104	0.32067	4.36118	0.000603692	0.0108932
ENSMUSG00000036890	Gtdc1	-0.272772	5.36628	0.000606613	0.01094
ENSMUSG00000037649	H2-DMa	0.394356	3.4635	0.00061116	0.0110161
ENSMUSG00000029366	Dck	-0.296048	4.59521	0.00061344	0.0110512
ENSMUSG00000037337	Map4k1	1.01475	0.487236	0.000613912	0.0110537
ENSMUSG00000040703	Cyp2s1	-0.951642	1.26125	0.000614889	0.0110653
ENSMUSG00000029819	Npy	-0.307987	5.32346	0.000616639	0.0110878
ENSMUSG00000045284	Dcaf12l1	0.292428	6.20791	0.0006168	0.0110878
ENSMUSG00000018800	Abca5	-0.319104	6.11818	0.00061756	0.0110955
ENSMUSG00000032727	Mier3	-0.321183	4.45164	0.0006208	0.0111477
ENSMUSG00000036112	Metap2	-0.254898	5.8129	0.000621929	0.0111619
ENSMUSG00000034168	Irf2bpl	0.302714	6.91557	0.000625826	0.0112258
ENSMUSG00000093593	Gm20683	0.418112	4.08511	0.00062719	0.0112443
ENSMUSG00000038740	Mvb12b	0.264413	7.06258	0.000627533	0.0112444
ENSMUSG00000022255	Mtdh	-0.262481	6.60004	0.000629741	0.0112779
ENSMUSG00000038844	Kif16b	-0.310689	4.10757	0.000631997	0.0113122
ENSMUSG00000040229	Gpr34	-0.447966	3.10176	0.000633062	0.0113191
ENSMUSG00000037370	Enpp1	-0.555883	2.51598	0.000632818	0.0113191
ENSMUSG00000106164	9430085M18Rik	-1.15193	0.217667	0.000634354	0.0113361
ENSMUSG00000036644	Tbc1d9b	0.266373	7.90062	0.000635174	0.0113447
ENSMUSG00000073002	Vamp5	-0.999681	0.398241	0.000637805	0.0113856
ENSMUSG00000054716	Zfp771	0.345307	5.33853	0.000638371	0.0113896
ENSMUSG00000005089	Slc1a2	-0.263393	11.9331	0.000640469	0.011421
ENSMUSG00000026247	Ecel1	0.679008	2.15289	0.000641556	0.0114342
ENSMUSG00000030265	Kras	-0.294452	6.93234	0.000642359	0.0114424
ENSMUSG00000026527	Rgs7	-0.244566	6.4748	0.000644024	0.011466
ENSMUSG00000037416	Dmxl1	-0.300462	6.36019	0.000649433	0.0115561
ENSMUSG00000017418	Arl5b	-0.356123	4.66355	0.000651984	0.0115953
ENSMUSG00000002083	Bbc3	0.650425	2.56231	0.000652663	0.0116012
ENSMUSG00000032020	Ubash3b	-0.361297	5.17334	0.000653455	0.0116091
ENSMUSG00000025809	Itgb1	-0.305435	5.99831	0.000654981	0.01163
ENSMUSG00000057322	Rpl38	-0.29183	5.07747	0.00065805	0.0116721
ENSMUSG00000063800	Prpf38a	-0.337876	3.93284	0.0006578	0.0116721
ENSMUSG00000066721	Zfp575	0.437179	3.58188	0.000659121	0.0116849
ENSMUSG00000086219	Srrm4os	0.8587	1.00456	0.00066107	0.0117132
ENSMUSG00000029769	Ccdc136	-0.255227	5.71133	0.000661783	0.0117187
ENSMUSG00000040761	Spen	0.290472	6.87521	0.000662085	0.0117187
ENSMUSG00000021613	Hapln1	-0.401181	4.38704	0.000663224	0.0117304
ENSMUSG00000048285	Frmd6	-0.248708	5.43639	0.000663447	0.0117304
ENSMUSG00000033430	Terf2ip	0.254602	5.93062	0.000664072	0.0117352
ENSMUSG00000009293	Ube2g2	0.271856	5.32205	0.000665499	0.0117542
ENSMUSG00000000804	Usp32	-0.277673	7.73304	0.000670597	0.011838
ENSMUSG00000047485	Klhl34	0.266822	5.97557	0.000673146	0.0118767
ENSMUSG00000028496	Mllt3	-0.287129	4.98818	0.000673603	0.0118785
ENSMUSG00000034675	Dbn1	0.291974	7.90753	0.000677323	0.0119378
ENSMUSG00000039109	F13a1	-0.835432	1.36798	0.000678912	0.0119595
ENSMUSG00000100862	Gm10925	-0.364793	11.1169	0.000680729	0.0119851
ENSMUSG00000105867	Gm42517	0.304942	6.16942	0.000688002	0.0121068
ENSMUSG00000022339	Ebag9	-0.297964	4.2317	0.000692755	0.0121712
ENSMUSG00000040502	2022-03-09	0.384083	4.27565	0.000692054	0.0121712
ENSMUSG00000042506	Usp22	0.257812	8.11156	0.000692711	0.0121712
ENSMUSG00000028036	Ptgfr	-1.56699	0.25864	0.000693703	0.0121814
ENSMUSG00000040102	Klhl42	-0.2636	5.18974	0.000694583	0.0121905
ENSMUSG00000035107	Dcbld2	-0.257782	5.0732	0.000695423	0.0121924
ENSMUSG00000046532	Ar	-0.28955	5.35697	0.000695151	0.0121924
ENSMUSG00000021116	Eif2s1	-0.335137	5.17055	0.000696779	0.0122097
ENSMUSG00000002346	Slc25a42	0.293096	4.91537	0.00069844	0.012226
ENSMUSG00000116564	Riok2	-0.323784	4.07482	0.000698377	0.012226
ENSMUSG00000061410	Zcchc14	0.263676	6.84658	0.000699603	0.0122399
ENSMUSG00000065037	Rn7sk	-0.708856	1.62069	0.000700143	0.012243
ENSMUSG00000037570	Mcrs1	0.273002	5.86367	0.000704026	0.0123044
ENSMUSG00000033965	Slc16a2	0.358694	5.80242	0.000704964	0.0123079
ENSMUSG00000067942	Zfp160	-0.411285	3.54597	0.000704802	0.0123079
ENSMUSG00000029238	Clock	-0.273529	6.79761	0.000705675	0.0123139
ENSMUSG00000063952	Brpf3	0.277066	5.42511	0.000710556	0.0123926
ENSMUSG00000025188	Hps1	0.448934	3.41599	0.000712839	0.0124259
ENSMUSG00000078350	Smim1	-0.429641	3.17725	0.000717417	0.0124992
ENSMUSG00000045613	Chrm2	-0.358948	4.08012	0.000719203	0.0125178
ENSMUSG00000022811	Zfp148	-0.285371	6.87912	0.000719236	0.0125178
ENSMUSG00000017314	Mpp2	0.269857	7.76694	0.000720965	0.0125413
ENSMUSG00000021057	Akap5	-0.241296	7.02695	0.000721968	0.0125522
ENSMUSG00000024287	Thoc1	-0.398583	4.63769	0.000723047	0.0125645
ENSMUSG00000030172	Erc1	0.238528	6.34925	0.000724337	0.0125738
ENSMUSG00000042129	Rassf4	-0.496233	2.71769	0.000724197	0.0125738
ENSMUSG00000000934	Top1mt	0.405113	3.39449	0.00072626	0.0126006
ENSMUSG00000051149	Adnp	0.308531	6.46122	0.000727183	0.01261
ENSMUSG00000022051	Bnip3l	-0.29061	6.94003	0.000731405	0.0126767
ENSMUSG00000039062	Anpep	-0.505038	2.63569	0.000733789	0.0127114
ENSMUSG00000004698	Hdac9	-0.273939	6.04683	0.000734821	0.0127227
ENSMUSG00000005583	Mef2c	-0.2679	9.74807	0.000738588	0.0127812
ENSMUSG00000009470	Tnpo1	-0.303624	6.19388	0.00074073	0.0128117
ENSMUSG00000026989	Dapl1	-5.16447	-2.62323	0.000744122	0.0128637
ENSMUSG00000031157	Pqbp1	0.269027	5.51664	0.000744768	0.0128682
ENSMUSG00000037966	Ninj1	0.451834	3.23002	0.000745934	0.0128816
ENSMUSG00000019828	Grm1	0.258799	6.00643	0.000746905	0.0128917
ENSMUSG00000022136	Dnajc3	-0.260439	6.02747	0.000749294	0.0129202
ENSMUSG00000025024	Smndc1	-0.303071	4.3845	0.000749327	0.0129202
ENSMUSG00000021893	Capn7	-0.261142	5.15674	0.000750213	0.0129221
ENSMUSG00000047996	Prrg1	-0.518045	2.68963	0.000749957	0.0129221
ENSMUSG00000025793	Hgs	0.293939	4.99598	0.00075481	0.0129946
ENSMUSG00000032328	Tmem30a	-0.298255	8.73355	0.000757909	0.0130412
ENSMUSG00000108171	Gm43915	1.98059	-1.40945	0.000763532	0.0131312
ENSMUSG00000020745	Pafah1b1	-0.280309	9.28231	0.000764494	0.013141
ENSMUSG00000045053	Kcng3	0.484468	2.73937	0.000765282	0.0131477
ENSMUSG00000022756	Slc7a4	0.293919	6.53996	0.000766501	0.0131551
ENSMUSG00000024797	Vps51	0.260795	5.89831	0.000766479	0.0131551
ENSMUSG00000047013	Fbxo41	0.251999	7.56488	0.000768152	0.0131767
ENSMUSG00000022949	Clic6	-3.72881	2.40599	0.000771279	0.0132235
ENSMUSG00000047228	A2ml1	-1.0087	0.972143	0.00077423	0.0132673
ENSMUSG00000031068	Glrx3	-0.24781	5.75483	0.000775364	0.0132799
ENSMUSG00000025971	Maip1	-0.354141	3.89372	0.000775966	0.0132834
ENSMUSG00000020948	Klhl28	-0.341168	4.90749	0.00077658	0.0132871
ENSMUSG00000025103	Btbd1	-0.272858	7.00853	0.000777867	0.0133023
ENSMUSG00000056999	Ide	-0.246221	6.13809	0.000779055	0.0133158
ENSMUSG00000078532	Nkain1	0.32721	4.05255	0.000779896	0.0133233
ENSMUSG00000008763	Man1a2	-0.258203	7.46911	0.000780723	0.0133306
ENSMUSG00000034118	Tpst1	0.261112	4.89382	0.000783446	0.0133703
ENSMUSG00000049044	Rapgef4	-0.252212	9.27214	0.000788268	0.0134457
ENSMUSG00000026241	Nppc	0.581828	2.25555	0.00078981	0.0134643
ENSMUSG00000031878	Nae1	-0.319654	5.03558	0.000790167	0.0134643
ENSMUSG00000020864	Ankrd40	-0.236616	6.97519	0.000794771	0.0135359
ENSMUSG00000021072	Tmx1	-0.350735	5.12419	0.00079601	0.01355
ENSMUSG00000004655	Aqp1	-3.41667	0.799466	0.000800073	0.0136089
ENSMUSG00000029438	Bcl7a	0.252337	6.81982	0.000800286	0.0136089
ENSMUSG00000022905	Kpna1	-0.264289	7.40112	0.000802111	0.0136275
ENSMUSG00000060923	Acyp2	-0.468435	2.93214	0.000802195	0.0136275
ENSMUSG00000007617	Homer1	-0.38529	8.26883	0.000804296	0.0136493
ENSMUSG00000049511	Htr1b	0.427519	4.11522	0.000803904	0.0136493
ENSMUSG00000054072	Iigp1	-1.1235	0.677165	0.000804915	0.0136529
ENSMUSG00000006675	P4htm	0.317312	6.14513	0.000805589	0.0136574
ENSMUSG00000039968	Rsbn1l	-0.322044	5.03573	0.000807575	0.0136841
ENSMUSG00000020935	Dcakd	0.331132	4.74364	0.000808148	0.0136868
ENSMUSG00000040321	Zfp770	-0.361472	4.72246	0.000808661	0.0136886
ENSMUSG00000015027	Galns	0.587195	2.56187	0.000809288	0.0136922
ENSMUSG00000047492	Inhbe	-2.00767	-1.53893	0.000809827	0.0136944
ENSMUSG00000031266	Gla	-0.365301	3.61253	0.000810359	0.0136965
ENSMUSG00000015937	H2afy	0.28642	6.03055	0.000811887	0.0137153
ENSMUSG00000078861	Zfp931	-0.524392	3.52738	0.000812491	0.0137186
ENSMUSG00000006389	Mpl	-1.85118	-1.18004	0.000813517	0.013729
ENSMUSG00000028221	Pip4p2	-0.294591	5.22337	0.000815069	0.0137415
ENSMUSG00000096433	Zfp994	-0.690582	2.77085	0.000815082	0.0137415
ENSMUSG00000028975	Pex14	0.294997	5.39666	0.00081678	0.0137562
ENSMUSG00000031661	Nkd1	0.377192	4.17395	0.000816513	0.0137562
ENSMUSG00000038077	Kcna6	0.234338	7.25258	0.000820562	0.0138129
ENSMUSG00000021508	Cxcl14	-0.250835	6.28571	0.000822813	0.0138438
ENSMUSG00000046879	Irgm1	-0.448927	2.745	0.000829076	0.0139422
ENSMUSG00000024593	Megf10	-0.303277	5.00357	0.000830262	0.0139551
ENSMUSG00000091511	Vmn2r87	-1.14936	0.0735682	0.000832238	0.0139813
ENSMUSG00000026193	Fn1	-0.288491	6.57531	0.000832987	0.0139868
ENSMUSG00000024019	Cmtr1	0.241964	7.0688	0.000834152	0.0139993
ENSMUSG00000029648	Flt1	-0.248092	6.41951	0.000835095	0.0140081
ENSMUSG00000046982	Tshz1	-0.26014	4.94857	0.000836069	0.0140174
ENSMUSG00000033454	Zbtb1	-0.322273	4.3641	0.000840311	0.0140814
ENSMUSG00000019261	Map1s	0.321485	6.43604	0.000848195	0.0142064
ENSMUSG00000055540	Epha6	0.339567	4.65026	0.000851577	0.0142559
ENSMUSG00000026764	Kif5c	-0.237084	10.0373	0.000853389	0.0142719
ENSMUSG00000032911	Cspg4	0.270131	5.16494	0.00085332	0.0142719
ENSMUSG00000044285	Gm1821	0.392285	4.91472	0.000855208	0.0142936
ENSMUSG00000049932	H2afx	0.305672	5.20063	0.000855545	0.0142936
ENSMUSG00000028410	Dnaja1	-0.238212	8.16415	0.000857188	0.0142996
ENSMUSG00000036948	BC037034	0.275562	5.67293	0.000856434	0.0142996
[truncated: 1,702 more rows]

## Sheet: Male-Sham mPFC vs. ACC
ID	gene name	logFC	logCPM	PValue	FDR
ENSMUSG00000046480	Scn4b	-1.98164	5.81254	7.39e-69	2.46e-64
ENSMUSG00000047907	Tshz2	-1.99346	6.71801	3.74e-59	6.24e-55
ENSMUSG00000031841	Cdh13	1.37493	6.59524	1.84e-58	2.05e-54
ENSMUSG00000042834	Nrep	-1.54243	5.80609	1.14e-57	9.49e-54
ENSMUSG00000040998	Npnt	-1.58122	4.79962	1.19e-53	7.96e-50
ENSMUSG00000030337	Vamp1	-1.47641	6.67151	6.62e-52	3.68e-48
ENSMUSG00000018470	Kcnab3	-1.66442	5.26901	1.36e-48	6.46e-45
ENSMUSG00000005716	Pvalb	-1.73701	4.70498	1.36e-46	5.68e-43
ENSMUSG00000046818	Ddit4l	-1.55395	3.96856	3.29e-45	1.22e-41
ENSMUSG00000026452	Syt2	-2.61322	5.60943	5.41e-41	1.8e-37
ENSMUSG00000020396	Nefh	-1.21072	6.22817	1.51e-40	4.58e-37
ENSMUSG00000058420	Syt17	1.11015	6.12965	2.86e-40	7.95e-37
ENSMUSG00000029361	Nos1	1.13416	6.53771	9.7e-40	2.49e-36
ENSMUSG00000007594	Hapln4	-0.979197	7.09751	2.96e-39	7.04e-36
ENSMUSG00000022054	Nefm	-1.10855	7.93711	1.16e-38	2.59e-35
ENSMUSG00000066705	Fxyd6	1.13833	7.24499	2.61e-34	5.45e-31
ENSMUSG00000026676	Ccdc3	1.24754	4.40079	7.41e-34	1.46e-30
ENSMUSG00000087141	Plcxd2	-0.909583	6.75954	1.3e-33	2.41e-30
ENSMUSG00000037010	Apln	-1.07215	4.55741	2.82e-33	4.96e-30
ENSMUSG00000032908	Sgpp2	-1.18398	4.12107	2.21e-32	3.69e-29
ENSMUSG00000028360	Slc44a5	1.34826	3.64435	2.73e-32	4.34e-29
ENSMUSG00000023886	Smoc2	1.28302	4.32723	4.15e-32	6.3e-29
ENSMUSG00000064354	mt-Co2	1.15914	9.2919	6.38e-32	9.26e-29
ENSMUSG00000047507	Baiap3	1.88376	3.36246	7.33e-32	1.02e-28
ENSMUSG00000022372	Sla	1.46269	3.2089	8.97e-32	1.2e-28
ENSMUSG00000006930	Hap1	0.955017	6.71866	2.54e-30	3.25e-27
ENSMUSG00000027270	Lamp5	-1.05305	7.32562	8.67e-30	1.07e-26
ENSMUSG00000064329	Scn1a	-1.00361	7.27217	2.34e-29	2.79e-26
ENSMUSG00000046607	Hrk	0.980769	5.9024	1.83e-28	2.11e-25
ENSMUSG00000031380	Vegfd	2.21912	1.71109	2.38e-28	2.65e-25
ENSMUSG00000030500	Slc17a6	-1.33461	4.40518	5.37e-28	5.78e-25
ENSMUSG00000003934	Efnb3	0.858102	6.43065	8.39e-28	8.75e-25
ENSMUSG00000045912	C2cd4c	1.01037	5.14509	6.81e-27	6.89e-24
ENSMUSG00000022594	Lynx1	-0.885942	8.36073	8.03e-27	7.88e-24
ENSMUSG00000032238	Rora	-1.04612	6.34808	9.46e-27	9.02e-24
ENSMUSG00000001089	Luzp1	-0.923563	6.93043	2.14e-26	1.98e-23
ENSMUSG00000001119	Col6a1	1.23331	5.74884	3.62e-26	3.26e-23
ENSMUSG00000038264	Sema7a	-0.891686	7.49282	4.85e-26	4.26e-23
ENSMUSG00000030905	Crym	0.920429	6.42358	6.58e-26	5.63e-23
ENSMUSG00000020848	Doc2b	0.963704	4.34663	7.77e-26	6.48e-23
ENSMUSG00000026344	Lypd1	0.863099	6.8547	8.81e-26	7.17e-23
ENSMUSG00000020836	Coro6	-1.44918	4.59372	2.99e-25	2.37e-22
ENSMUSG00000034402	Kcnh5	-0.98699	4.56184	4.07e-25	3.16e-22
ENSMUSG00000053279	Aldh1a1	-1.37679	3.82507	4.52e-25	3.43e-22
ENSMUSG00000028871	Rspo1	-1.80287	3.31938	6.25e-25	4.63e-22
ENSMUSG00000051111	Sv2c	-1.0121	5.18318	8.71e-25	6.32e-22
ENSMUSG00000067594	Krt77	1.40251	2.77496	9.76e-25	6.93e-22
ENSMUSG00000024517	Grp	1.27232	3.82423	1.04e-24	7.23e-22
ENSMUSG00000037996	Slc24a2	-0.932728	9.2449	1.43e-24	9.53e-22
ENSMUSG00000074575	Kcng1	0.902011	5.61806	1.43e-24	9.53e-22
ENSMUSG00000026167	Wnt10a	-1.33765	3.88577	6.77e-24	4.43e-21
ENSMUSG00000021662	Arhgef28	0.959591	5.67812	1.26e-23	8.06e-21
ENSMUSG00000075707	Dio3	2.60862	1.75586	2.13e-23	1.34e-20
ENSMUSG00000031543	Ank1	-0.878322	6.2943	2.56e-23	1.58e-20
ENSMUSG00000033615	Cplx1	-0.862474	8.95297	2.64e-23	1.6e-20
ENSMUSG00000016194	Hsd11b1	-1.14493	3.54275	3.19e-23	1.9e-20
ENSMUSG00000048385	Scrt1	-0.948128	7.37158	4.31e-23	2.52e-20
ENSMUSG00000022096	Hr	-1.24011	5.16574	5.48e-23	3.15e-20
ENSMUSG00000017417	Plxdc1	-0.905495	4.96629	2.07e-22	1.17e-19
ENSMUSG00000047606	Ankrd34c	-1.09462	3.3644	3.47e-22	1.93e-19
ENSMUSG00000091387	Gcnt4	-0.971861	4.20608	3.94e-22	2.15e-19
ENSMUSG00000063065	Mapk3	0.876093	7.21068	7.72e-22	4.16e-19
ENSMUSG00000036699	Zcchc12	0.826892	5.21182	9.29e-22	4.92e-19
ENSMUSG00000045246	Kcng4	-1.77001	2.15594	9.74e-22	5.08e-19
ENSMUSG00000067786	Nnat	1.28138	6.27437	1.33e-21	6.83e-19
ENSMUSG00000049630	C1ql3	0.862069	7.5918	1.47e-21	7.41e-19
ENSMUSG00000034796	Cpne7	0.91781	5.29969	1.63e-21	8.1e-19
ENSMUSG00000055782	Abcd2	-0.893248	5.28204	1.86e-21	9.04e-19
ENSMUSG00000063564	Col23a1	1.47047	3.13067	1.87e-21	9.04e-19
ENSMUSG00000018589	Glra2	1.05112	3.93688	2.04e-21	9.72e-19
ENSMUSG00000094910	D430019H16Rik	0.787218	6.92305	2.15e-21	1.01e-18
ENSMUSG00000029168	Dpysl5	0.868154	5.49997	2.49e-21	1.16e-18
ENSMUSG00000097596	Gm26673	-2.63678	1.20755	2.58e-21	1.18e-18
ENSMUSG00000038760	Trhr	1.67588	2.09757	1.24e-20	5.59e-18
ENSMUSG00000057378	Ryr3	0.831917	5.39051	1.8e-20	8.03e-18
ENSMUSG00000037362	Ccn3	0.735519	6.82495	2.21e-20	9.72e-18
ENSMUSG00000025128	Bhlhe22	0.715557	5.88966	2.58e-20	1.12e-17
ENSMUSG00000062785	Kcnc3	-0.878644	6.97243	3.41e-20	1.45e-17
ENSMUSG00000066357	Wdr6	0.856035	7.40956	3.43e-20	1.45e-17
ENSMUSG00000030302	Atp2b2	-0.728407	9.95432	3.7e-20	1.54e-17
ENSMUSG00000031530	Dusp4	-0.923477	4.09805	4.97e-20	2.05e-17
ENSMUSG00000032648	Pygm	-1.15388	4.95235	8.61e-20	3.5e-17
ENSMUSG00000027568	Ntsr1	1.07147	3.31205	1.84e-19	7.39e-17
ENSMUSG00000030770	Parva	-0.688061	6.04041	2.2e-19	8.74e-17
ENSMUSG00000024647	Cbln2	-0.824933	5.75167	4.04e-19	1.59e-16
ENSMUSG00000046593	Tmem215	-1.77459	2.20863	5.62e-19	2.18e-16
ENSMUSG00000042567	Nek10	1.61155	2.21791	9.25e-19	3.55e-16
ENSMUSG00000019768	Esr1	1.57457	2.3394	1.55e-18	5.86e-16
ENSMUSG00000035357	Pdzrn3	-0.805618	5.39041	1.78e-18	6.69e-16
ENSMUSG00000047181	Samd14	0.955403	5.5193	1.89e-18	7.01e-16
ENSMUSG00000017400	Stac2	-0.746191	6.97546	4.95e-18	1.82e-15
ENSMUSG00000085007	Gm11549	-0.768761	5.31317	5.53e-18	2e-15
ENSMUSG00000025789	St8sia2	1.29566	2.8512	7.1e-18	2.55e-15
ENSMUSG00000002012	Pnck	0.765975	5.56043	8.86e-18	3.15e-15
ENSMUSG00000093954	Gm16867	-0.869349	4.63517	9.32e-18	3.27e-15
ENSMUSG00000053465	Hs6st3	-1.20533	2.9241	1.74e-17	6.05e-15
ENSMUSG00000050600	Zfp831	0.702973	5.54734	2.71e-17	9.31e-15
ENSMUSG00000036907	C1ql2	-2.22611	1.46701	3.96e-17	1.35e-14
ENSMUSG00000003949	Hlf	-0.624217	7.90965	5.46e-17	1.84e-14
ENSMUSG00000019194	Scn1b	-0.808181	8.47553	5.76e-17	1.92e-14
ENSMUSG00000032890	Rims3	-0.716789	8.4047	5.92e-17	1.96e-14
ENSMUSG00000040856	Dlk1	2.0843	1.61751	6.62e-17	2.17e-14
ENSMUSG00000062372	Otof	0.921952	4.8771	7.64e-17	2.47e-14
ENSMUSG00000027716	Trpc3	-0.830405	4.1425	8.72e-17	2.8e-14
ENSMUSG00000032128	Robo3	-1.62747	3.53918	8.98e-17	2.85e-14
ENSMUSG00000029108	Pcdh7	-0.794512	7.69131	1.04e-16	3.24e-14
ENSMUSG00000030889	Vwa3a	1.3651	2.44184	1.04e-16	3.24e-14
ENSMUSG00000020061	Mybpc1	-1.26558	2.35944	1.1e-16	3.41e-14
ENSMUSG00000036502	Tmem255a	0.833089	4.01837	1.4e-16	4.29e-14
ENSMUSG00000047261	Gap43	0.662339	7.65785	1.75e-16	5.31e-14
ENSMUSG00000016494	Cd34	-0.650779	6.03174	2.37e-16	7.14e-14
ENSMUSG00000027016	Zfp385b	-0.681247	5.05085	2.89e-16	8.6e-14
ENSMUSG00000056708	Ier5	-0.639379	6.85774	3.17e-16	9.36e-14
ENSMUSG00000038112	AW551984	1.40187	2.59112	3.59e-16	1.05e-13
ENSMUSG00000052387	Trpm3	-0.819113	5.60771	4.38e-16	1.27e-13
ENSMUSG00000070822	Zscan18	0.774412	4.2398	5.39e-16	1.55e-13
ENSMUSG00000074489	Bglap3	-4.30996	-0.427533	5.61e-16	1.6e-13
ENSMUSG00000034687	Fras1	0.68593	5.62104	8.46e-16	2.39e-13
ENSMUSG00000019990	Pde7b	-0.667332	5.27894	1.04e-15	2.92e-13
ENSMUSG00000021390	Ogn	-1.85347	2.34315	1.9e-15	5.29e-13
ENSMUSG00000026463	Atp2b4	0.597964	8.8754	2.1e-15	5.78e-13
ENSMUSG00000090799	Klhl33	-1.09156	2.77337	2.29e-15	6.25e-13
ENSMUSG00000048142	Nat8l	-0.681136	8.82029	2.48e-15	6.73e-13
ENSMUSG00000001334	Fndc5	-0.717226	5.66947	3.81e-15	1.03e-12
ENSMUSG00000046546	Fam43a	-0.84994	4.29901	5.8e-15	1.55e-12
ENSMUSG00000034765	Dusp5	-0.784195	3.82925	5.95e-15	1.58e-12
ENSMUSG00000039252	Lgi2	-0.609348	6.42561	6.33e-15	1.66e-12
ENSMUSG00000070306	Ccdc153	3.60636	-0.372451	8.12e-15	2.12e-12
ENSMUSG00000000794	Kcnn3	0.686283	4.5957	1.05e-14	2.71e-12
ENSMUSG00000013698	Pea15a	0.580141	8.80254	1.12e-14	2.87e-12
ENSMUSG00000025795	Rassf3	-0.728362	5.27363	1.25e-14	3.17e-12
ENSMUSG00000075224	Lrrc55	-0.760043	4.51194	1.34e-14	3.38e-12
ENSMUSG00000004110	Cacna1e	0.582166	8.615	1.84e-14	4.63e-12
ENSMUSG00000117254	AC171111.1	2.45464	0.567167	2.18e-14	5.43e-12
ENSMUSG00000028906	Epb41	-0.642485	5.4695	2.37e-14	5.86e-12
ENSMUSG00000030351	Tspan11	-1.85752	1.29609	2.39e-14	5.87e-12
ENSMUSG00000078307	AI593442	-0.561513	7.64056	2.42e-14	5.9e-12
ENSMUSG00000024044	Epb41l3	-0.550648	7.65855	2.81e-14	6.8e-12
ENSMUSG00000040724	Kcna2	-0.562926	8.51247	2.89e-14	6.94e-12
ENSMUSG00000039316	Rftn1	0.911724	3.41477	3.11e-14	7.41e-12
ENSMUSG00000038587	Akap12	-0.693469	4.99323	3.15e-14	7.45e-12
ENSMUSG00000017167	Cntnap1	-0.609212	8.07955	3.7e-14	8.62e-12
ENSMUSG00000027864	Ptgfrn	-0.647998	5.799	3.7e-14	8.62e-12
ENSMUSG00000027712	Anxa5	-0.67592	5.13411	3.85e-14	8.91e-12
ENSMUSG00000039552	Rsph4a	1.85893	1.54888	4.21e-14	9.68e-12
ENSMUSG00000026494	Kif26b	0.749925	4.91209	5.03e-14	1.15e-11
ENSMUSG00000105703	Gm43305	-0.592715	8.98376	5.23e-14	1.19e-11
ENSMUSG00000022212	Cpne6	0.672059	7.06442	5.82e-14	1.31e-11
ENSMUSG00000021478	Drd1	0.948722	3.40744	7.16e-14	1.6e-11
ENSMUSG00000051985	Igfn1	-1.07207	4.21505	8.44e-14	1.88e-11
ENSMUSG00000016150	Tenm1	0.702513	6.10483	8.49e-14	1.88e-11
ENSMUSG00000021215	Net1	-0.653609	4.92587	9.02e-14	1.98e-11
ENSMUSG00000035566	Pcdh17	0.600238	7.62871	1.06e-13	2.32e-11
ENSMUSG00000043461	Sptssb	-2.07111	0.608978	1.15e-13	2.49e-11
ENSMUSG00000021820	Camk2g	-0.550955	7.96147	1.21e-13	2.61e-11
ENSMUSG00000025213	Kazald1	-1.41744	1.81546	1.28e-13	2.73e-11
ENSMUSG00000071379	Hpcal1	0.869622	4.65343	1.3e-13	2.76e-11
ENSMUSG00000027669	Gnb4	0.672337	4.73171	1.46e-13	3.08e-11
ENSMUSG00000049281	Scn3b	0.58845	6.81278	1.52e-13	3.18e-11
ENSMUSG00000041046	Ramp3	0.82037	4.19825	1.61e-13	3.37e-11
ENSMUSG00000040424	Hipk4	-0.730578	5.58403	1.96e-13	4.07e-11
ENSMUSG00000000632	Sez6	0.661045	7.76207	2.45e-13	5.05e-11
ENSMUSG00000001985	Grik3	0.610559	7.36119	2.62e-13	5.36e-11
ENSMUSG00000022773	Ypel1	0.705838	5.08985	2.64e-13	5.36e-11
ENSMUSG00000029167	Ppargc1a	-0.60496	5.69157	2.89e-13	5.84e-11
ENSMUSG00000031963	Bmper	-0.879191	3.41692	3.47e-13	6.98e-11
ENSMUSG00000020651	Slc26a4	1.16423	2.21412	4.27e-13	8.53e-11
ENSMUSG00000042688	Mapk6	-0.571644	6.52239	4.44e-13	8.82e-11
ENSMUSG00000022324	Matn2	0.597672	5.37581	4.7e-13	9.27e-11
ENSMUSG00000020656	Grhl1	0.75941	4.04407	5.19e-13	1.02e-10
ENSMUSG00000037492	Zmat4	-0.621557	5.67078	5.96e-13	1.16e-10
ENSMUSG00000041771	Slc24a4	0.63085	5.38759	6.29e-13	1.22e-10
ENSMUSG00000039114	Nrn1	-0.534788	7.59279	7.2e-13	1.39e-10
ENSMUSG00000067578	Cbln4	-1.12104	3.97337	9.19e-13	1.76e-10
ENSMUSG00000017466	Timp2	0.55296	8.30901	9.78e-13	1.86e-10
ENSMUSG00000032595	Cdhr4	3.23417	-0.530667	9.97e-13	1.89e-10
ENSMUSG00000052861	Dnah6	2.06347	0.579187	1.1e-12	2.07e-10
ENSMUSG00000022861	Dgkg	0.552727	6.17245	1.29e-12	2.43e-10
ENSMUSG00000038156	Spon1	0.599956	6.73363	1.44e-12	2.69e-10
ENSMUSG00000050840	Cdh20	-0.695818	4.19013	1.52e-12	2.81e-10
ENSMUSG00000039234	Sec24d	0.786768	4.01876	1.64e-12	3.03e-10
ENSMUSG00000030340	Scnn1a	-1.8443	1.983	1.78e-12	3.27e-10
ENSMUSG00000035891	Cerk	-0.55623	6.15976	2.11e-12	3.85e-10
ENSMUSG00000018581	Dnah11	5.05227	-0.768533	2.25e-12	4.08e-10
ENSMUSG00000074743	Thbd	-0.952614	4.4264	2.59e-12	4.66e-10
ENSMUSG00000021047	Nova1	-0.610561	5.9822	2.76e-12	4.95e-10
ENSMUSG00000095139	Pou3f2	-0.75016	4.82551	2.78e-12	4.97e-10
ENSMUSG00000022895	Ets2	0.559923	6.92025	3.04e-12	5.39e-10
ENSMUSG00000040703	Cyp2s1	-1.40518	1.49338	3.87e-12	6.83e-10
ENSMUSG00000032020	Ubash3b	-0.561822	5.26888	4.33e-12	7.6e-10
ENSMUSG00000058443	Rpl10-ps3	0.917188	5.67165	4.79e-12	8.36e-10
ENSMUSG00000017144	Rnd3	-0.686118	3.90007	5.71e-12	9.92e-10
ENSMUSG00000029672	Fam3c	-0.542917	6.23366	6.2e-12	1.07e-09
ENSMUSG00000023966	Rsph9	0.951092	2.79527	6.61e-12	1.14e-09
ENSMUSG00000020230	Prmt2	0.62176	6.21804	6.99e-12	1.2e-09
ENSMUSG00000032289	Thsd4	0.917673	3.58764	7.32e-12	1.25e-09
ENSMUSG00000032259	Drd2	1.77914	1.1792	7.36e-12	1.25e-09
ENSMUSG00000062098	Btbd3	-0.512266	7.7781	8.42e-12	1.42e-09
ENSMUSG00000015843	Rxrg	1.33058	2.36449	1.04e-11	1.74e-09
ENSMUSG00000048905	4930539E08Rik	0.833843	3.11257	1.07e-11	1.79e-09
ENSMUSG00000042817	Flt3	-1.10303	2.32633	1.08e-11	1.8e-09
ENSMUSG00000047976	Kcna1	-0.545897	6.32455	1.22e-11	2.02e-09
ENSMUSG00000071550	Cfap44	1.62639	1.07014	1.25e-11	2.05e-09
ENSMUSG00000039481	Nrtn	-2.2629	0.929646	1.34e-11	2.2e-09
ENSMUSG00000052135	Foxo6	0.74472	4.34296	1.36e-11	2.22e-09
ENSMUSG00000050663	Trhde	-0.585778	5.05002	1.4e-11	2.26e-09
ENSMUSG00000029822	Osbpl3	-0.651793	5.50396	1.48e-11	2.39e-09
ENSMUSG00000022055	Nefl	-0.4804	9.09911	1.6e-11	2.57e-09
ENSMUSG00000031837	Necab2	0.582661	4.831	1.69e-11	2.7e-09
ENSMUSG00000024798	Htr7	-1.01923	2.9846	1.72e-11	2.72e-09
ENSMUSG00000029335	Bmp3	0.735105	5.66894	1.72e-11	2.72e-09
ENSMUSG00000029471	Camkk2	-0.547002	8.35601	1.76e-11	2.77e-09
ENSMUSG00000024525	Impa2	-1.0603	2.39914	1.77e-11	2.77e-09
ENSMUSG00000046844	Vat1l	0.597464	6.04971	1.89e-11	2.95e-09
ENSMUSG00000022763	Aifm3	-0.62199	6.05775	1.92e-11	2.98e-09
ENSMUSG00000049303	Syt12	-0.620019	5.41252	2.19e-11	3.39e-09
ENSMUSG00000031772	Cntnap4	0.618966	5.41523	2.26e-11	3.48e-09
ENSMUSG00000036545	Adamts2	0.773471	4.03849	2.39e-11	3.65e-09
ENSMUSG00000052105	Mtcl1	-0.586291	6.66434	2.5e-11	3.81e-09
ENSMUSG00000027978	Prss12	0.623754	5.42904	2.97e-11	4.51e-09
ENSMUSG00000026043	Col3a1	-1.28556	2.19547	3.27e-11	4.94e-09
ENSMUSG00000091002	Tcerg1l	0.684303	3.68741	3.4e-11	5.11e-09
ENSMUSG00000006014	Prg4	-2.11769	1.92354	3.51e-11	5.26e-09
ENSMUSG00000032523	Hhatl	-0.796296	3.31624	3.58e-11	5.34e-09
ENSMUSG00000069378	Prdm6	-3.19889	-0.634489	4.08e-11	6.05e-09
ENSMUSG00000037679	Inf2	-0.601575	6.93016	4.11e-11	6.07e-09
ENSMUSG00000031216	Stard8	-0.57753	5.31764	4.15e-11	6.1e-09
ENSMUSG00000044708	Kcnj10	-0.477417	7.50932	4.61e-11	6.74e-09
ENSMUSG00000022577	Ly6h	0.617078	7.32359	4.78e-11	6.97e-09
ENSMUSG00000022537	Tmem44	-0.608737	6.38264	4.9e-11	7.11e-09
ENSMUSG00000041592	Sdk2	0.648107	6.32765	5.18e-11	7.48e-09
ENSMUSG00000040972	Igsf21	0.683889	6.19968	5.2e-11	7.48e-09
ENSMUSG00000053399	Adamts18	1.40286	2.03856	5.36e-11	7.68e-09
ENSMUSG00000028033	Kcnq5	-0.486869	7.10036	5.41e-11	7.71e-09
ENSMUSG00000013846	St3gal1	0.619562	5.27672	5.5e-11	7.81e-09
ENSMUSG00000050860	Phospho1	-0.745228	4.73285	5.63e-11	7.96e-09
ENSMUSG00000026479	Lamc2	-0.588133	4.70596	5.72e-11	8.06e-09
ENSMUSG00000030043	Tacr1	1.51996	1.07846	5.87e-11	8.23e-09
ENSMUSG00000019960	Dusp6	-0.529997	6.18972	6.03e-11	8.42e-09
ENSMUSG00000037664	Cdkn1c	0.812876	3.39746	6.49e-11	9.02e-09
ENSMUSG00000055053	Nfic	-0.589568	7.02013	7.07e-11	9.79e-09
ENSMUSG00000044320	1700001O22Rik	-1.28862	1.9292	7.44e-11	1.03e-08
ENSMUSG00000074785	Plxnc1	0.511368	6.6461	7.5e-11	1.03e-08
ENSMUSG00000044224	Dnajc21	-0.606588	5.29084	8.26e-11	1.13e-08
ENSMUSG00000025964	Adam23	-0.507596	7.27159	8.3e-11	1.13e-08
ENSMUSG00000062760	Shisal1	0.577418	5.70959	1.02e-10	1.38e-08
ENSMUSG00000029330	Cds1	-0.510364	7.29053	1.09e-10	1.47e-08
ENSMUSG00000039474	Wfs1	0.619716	6.94832	1.1e-10	1.48e-08
ENSMUSG00000021585	Cast	-0.862647	3.59377	1.16e-10	1.55e-08
ENSMUSG00000050069	Grem2	0.575287	4.82944	1.24e-10	1.66e-08
ENSMUSG00000043822	Adamtsl5	-1.17126	1.97066	1.28e-10	1.7e-08
ENSMUSG00000056215	Lrguk	0.836073	2.87536	1.39e-10	1.84e-08
ENSMUSG00000070880	Gad1	-0.452907	8.29669	1.51e-10	1.99e-08
ENSMUSG00000029304	Spp1	-1.53576	2.163	1.53e-10	2.01e-08
ENSMUSG00000034460	Six4	-1.71466	0.72785	1.56e-10	2.04e-08
ENSMUSG00000033295	Ptprf	0.542985	7.22003	1.65e-10	2.15e-08
ENSMUSG00000022883	Robo1	0.524769	5.91977	1.66e-10	2.15e-08
ENSMUSG00000015134	Aldh1a3	1.17229	2.30264	1.68e-10	2.17e-08
ENSMUSG00000038764	Ptpn3	-0.526416	6.10552	1.88e-10	2.42e-08
ENSMUSG00000075334	Rprm	0.699739	5.35157	1.94e-10	2.49e-08
ENSMUSG00000097789	Gm2115	-0.860801	3.16419	1.97e-10	2.51e-08
ENSMUSG00000044042	Fmn1	-0.597419	4.56579	2.49e-10	3.18e-08
ENSMUSG00000024937	Ehbp1l1	0.612229	4.57447	2.61e-10	3.31e-08
ENSMUSG00000078234	Klhdc7a	-0.612012	4.29139	2.63e-10	3.33e-08
ENSMUSG00000055805	Fmnl1	-0.50246	7.26478	2.65e-10	3.33e-08
ENSMUSG00000015002	Efr3a	-0.519516	7.7523	2.73e-10	3.42e-08
ENSMUSG00000029442	Wdr66	0.921646	3.23607	3.45e-10	4.31e-08
ENSMUSG00000029544	Cabp1	-0.649397	6.88149	3.72e-10	4.61e-08
ENSMUSG00000031827	Cotl1	0.55913	5.68184	3.72e-10	4.61e-08
ENSMUSG00000026610	Esrrg	-0.619216	4.45459	4.15e-10	5.13e-08
ENSMUSG00000076617	Ighm	-0.723214	3.52679	4.29e-10	5.29e-08
ENSMUSG00000025885	Myo5b	0.523951	4.98572	4.4e-10	5.4e-08
ENSMUSG00000040136	Abcc8	-0.638752	4.927	4.61e-10	5.64e-08
ENSMUSG00000004035	Gstm7	0.663513	3.91367	5.16e-10	6.28e-08
ENSMUSG00000029602	Rasal1	0.576082	6.87805	5.43e-10	6.59e-08
ENSMUSG00000024371	C2	-2.23848	0.446325	5.54e-10	6.67e-08
ENSMUSG00000044252	Osbpl1a	-0.467743	8.30864	5.53e-10	6.67e-08
ENSMUSG00000030306	Tmtc1	-0.481145	6.34199	5.96e-10	7.15e-08
ENSMUSG00000029161	Cgref1	0.698178	3.72328	6.17e-10	7.38e-08
ENSMUSG00000057766	Ankrd29	-0.609022	4.27675	6.55e-10	7.8e-08
ENSMUSG00000061702	Tmem91	0.730994	3.12328	7.13e-10	8.46e-08
ENSMUSG00000027784	Ppm1l	-0.455677	7.79873	7.21e-10	8.53e-08
ENSMUSG00000036422	Pcdh8	0.593481	6.08888	7.37e-10	8.69e-08
ENSMUSG00000032024	Clmp	-0.611145	4.43972	7.99e-10	9.38e-08
ENSMUSG00000109372	Gm19410	0.58533	6.16295	8.08e-10	9.46e-08
ENSMUSG00000079224	Gm6565	-8.81273	0.162652	8.78e-10	1.02e-07
ENSMUSG00000056665	Them6	-0.66529	5.20932	9.25e-10	1.08e-07
ENSMUSG00000037493	Cib2	0.619491	4.16283	9.58e-10	1.11e-07
ENSMUSG00000046719	Nxph3	0.582393	5.17178	9.73e-10	1.12e-07
ENSMUSG00000018474	Chd3	0.481262	9.69807	1.04e-09	1.2e-07
ENSMUSG00000041608	Entpd3	-0.799804	2.92901	1.2e-09	1.38e-07
ENSMUSG00000068037	Mas1	0.638921	4.0689	1.22e-09	1.39e-07
ENSMUSG00000032514	Ttc21a	2.74845	-0.271989	1.23e-09	1.4e-07
ENSMUSG00000053965	Pde5a	-0.663636	3.78973	1.35e-09	1.53e-07
ENSMUSG00000033998	Kcnk1	-0.469405	6.43535	1.38e-09	1.56e-07
ENSMUSG00000052373	Mpp3	-0.574096	5.53681	1.38e-09	1.56e-07
ENSMUSG00000034810	Scn7a	1.11486	2.72191	1.41e-09	1.59e-07
ENSMUSG00000045655	Fam216b	6.65249	-1.69324	1.45e-09	1.63e-07
ENSMUSG00000026437	Cdk18	0.634157	5.41042	1.51e-09	1.68e-07
ENSMUSG00000047259	Mc4r	1.20785	1.44212	1.55e-09	1.72e-07
ENSMUSG00000014846	Tppp3	0.572651	4.63512	1.59e-09	1.77e-07
ENSMUSG00000091680	Klhdc7b	-2.02106	-0.003647	1.62e-09	1.79e-07
ENSMUSG00000049225	Pdp1	-0.666519	7.33719	1.77e-09	1.95e-07
ENSMUSG00000040310	Alx4	-1.42322	1.23215	1.85e-09	2.03e-07
ENSMUSG00000032936	Camkv	0.501409	8.98687	1.9e-09	2.07e-07
ENSMUSG00000074305	Peak1	0.478239	6.04075	2.05e-09	2.23e-07
ENSMUSG00000053963	Stum	0.46202	8.46619	2.07e-09	2.25e-07
ENSMUSG00000027335	Adra1d	-0.561992	5.97785	2.12e-09	2.29e-07
ENSMUSG00000037754	Ppp1r16b	-0.434245	7.71085	2.27e-09	2.45e-07
ENSMUSG00000040164	Kcns1	-0.684107	4.4306	2.43e-09	2.62e-07
ENSMUSG00000020333	Acsl6	-0.424627	7.87481	2.55e-09	2.74e-07
ENSMUSG00000038602	Slc35f1	0.574937	6.74783	2.61e-09	2.79e-07
ENSMUSG00000050022	Amz1	0.671754	3.57717	2.63e-09	2.8e-07
ENSMUSG00000022377	Asap1	-0.447242	7.76218	2.66e-09	2.82e-07
ENSMUSG00000046523	Kctd4	0.782507	4.90211	2.66e-09	2.82e-07
ENSMUSG00000024867	Pip5k1b	-0.620041	4.09343	2.72e-09	2.87e-07
ENSMUSG00000051920	Rspo2	0.716567	5.19493	2.89e-09	3.04e-07
ENSMUSG00000020599	Rgs9	0.753733	3.69536	3.06e-09	3.21e-07
ENSMUSG00000020524	Gria1	0.441104	8.75129	3.21e-09	3.35e-07
ENSMUSG00000063704	Mapk15	2.69945	-0.596258	3.51e-09	3.66e-07
ENSMUSG00000020674	Pxdn	0.490014	6.48573	3.82e-09	3.97e-07
ENSMUSG00000051323	Pcdh19	0.539615	6.30121	3.99e-09	4.14e-07
ENSMUSG00000000303	Cdh1	-2.44014	0.0229881	4.02e-09	4.16e-07
ENSMUSG00000020029	Nudt4	-0.47712	7.46253	4.11e-09	4.24e-07
ENSMUSG00000059974	Ntm	-0.426359	7.74077	4.17e-09	4.28e-07
ENSMUSG00000028004	Npy2r	0.968135	2.19555	4.19e-09	4.29e-07
ENSMUSG00000034271	Jdp2	-0.61321	5.16548	4.63e-09	4.72e-07
ENSMUSG00000028995	Fam126a	0.651582	4.53493	4.92e-09	5e-07
ENSMUSG00000021278	Amn	-1.23451	2.13394	5.15e-09	5.22e-07
ENSMUSG00000060371	Caln1	0.439336	8.10755	5.27e-09	5.33e-07
ENSMUSG00000020326	Ccng1	-0.524287	6.50988	5.39e-09	5.43e-07
ENSMUSG00000050538	B230217C12Rik	-0.475176	5.46342	5.44e-09	5.47e-07
ENSMUSG00000027273	Snap25	-0.465832	11.0451	5.58e-09	5.59e-07
ENSMUSG00000024955	Esrra	-0.530587	5.53351	6.13e-09	6.13e-07
ENSMUSG00000026950	Neb	1.17861	2.6374	6.2e-09	6.18e-07
ENSMUSG00000079657	Rab26	0.564613	4.95709	6.29e-09	6.25e-07
ENSMUSG00000046561	Arsj	1.06767	2.02484	6.35e-09	6.29e-07
ENSMUSG00000035109	Shc4	-0.718438	3.5722	6.38e-09	6.3e-07
ENSMUSG00000002900	Lamb1	0.636803	4.23162	6.87e-09	6.76e-07
ENSMUSG00000108616	Gm35040	-0.476591	5.17617	6.95e-09	6.82e-07
ENSMUSG00000051067	Lingo3	-0.520183	5.43615	7.13e-09	6.97e-07
ENSMUSG00000021728	Emb	-0.583885	4.64141	7.18e-09	6.99e-07
ENSMUSG00000029394	Cdk2ap1	-0.522754	6.31959	7.18e-09	6.99e-07
ENSMUSG00000039195	1110008P14Rik	-0.630574	6.66348	7.45e-09	7.22e-07
ENSMUSG00000031431	Tsc22d3	-0.512531	5.83776	7.64e-09	7.39e-07
ENSMUSG00000002475	Abhd3	-0.533158	5.04188	8.62e-09	8.31e-07
ENSMUSG00000019146	Cacng2	-0.440008	6.78492	9.63e-09	9.26e-07
ENSMUSG00000063260	Syt10	1.07622	1.76729	1.03e-08	9.87e-07
ENSMUSG00000040430	Pitpnc1	-0.480251	6.23166	1.04e-08	9.95e-07
ENSMUSG00000053414	Hunk	-0.569259	4.8157	1.05e-08	9.97e-07
ENSMUSG00000040569	Slc26a7	-1.50651	0.68823	1.13e-08	1.08e-06
ENSMUSG00000031561	Tenm3	0.449108	6.3454	1.18e-08	1.12e-06
ENSMUSG00000046093	Hpcal4	0.472704	10.4354	1.29e-08	1.22e-06
ENSMUSG00000048965	Mrgpre	0.763814	3.54889	1.31e-08	1.23e-06
ENSMUSG00000048483	Zdhhc22	0.527518	6.28379	1.62e-08	1.52e-06
ENSMUSG00000010803	Gabra1	-0.53075	8.81185	1.63e-08	1.53e-06
ENSMUSG00000045515	Pou3f3	-0.431778	7.14633	1.64e-08	1.53e-06
ENSMUSG00000041670	Rims1	-0.415908	8.13924	1.68e-08	1.57e-06
ENSMUSG00000015090	Ptgds	-1.13587	8.47949	1.78e-08	1.65e-06
ENSMUSG00000057722	Lepr	-1.17679	1.55772	1.78e-08	1.65e-06
ENSMUSG00000102692	Dchs2	1.38927	1.01803	1.85e-08	1.71e-06
ENSMUSG00000028351	Brinp1	-0.423481	7.74598	1.99e-08	1.83e-06
ENSMUSG00000036264	Fstl4	-0.484627	5.09679	1.98e-08	1.83e-06
ENSMUSG00000061878	Sphk1	-1.33045	1.88677	2.07e-08	1.9e-06
ENSMUSG00000021508	Cxcl14	-0.489533	6.31623	2.09e-08	1.91e-06
ENSMUSG00000051022	Hs3st1	-0.613768	3.86358	2.19e-08	2e-06
ENSMUSG00000025889	Snca	0.421373	7.56096	2.27e-08	2.06e-06
ENSMUSG00000074968	Ano3	-0.630719	6.91797	2.27e-08	2.06e-06
ENSMUSG00000018548	Trim37	-0.410693	8.88598	2.36e-08	2.13e-06
ENSMUSG00000041323	Ak7	2.78174	-0.530861	2.44e-08	2.2e-06
ENSMUSG00000078816	Prkcg	0.465264	8.68376	2.49e-08	2.24e-06
ENSMUSG00000020644	Id2	-0.430462	6.26801	2.55e-08	2.29e-06
ENSMUSG00000033965	Slc16a2	0.514172	5.71645	2.61e-08	2.34e-06
ENSMUSG00000025468	Caly	0.533571	6.66533	2.84e-08	2.53e-06
ENSMUSG00000030917	Tmem159	0.605683	3.79996	2.92e-08	2.6e-06
ENSMUSG00000001687	Ubl3	-0.398099	7.3739	2.94e-08	2.61e-06
ENSMUSG00000051243	Islr2	0.512854	6.57045	3e-08	2.65e-06
ENSMUSG00000022262	Dnah5	0.63681	3.54565	3.01e-08	2.66e-06
ENSMUSG00000041559	Fmod	-1.33629	4.02909	3.42e-08	3.01e-06
ENSMUSG00000033491	Prss35	0.97483	2.13462	3.61e-08	3.17e-06
ENSMUSG00000020014	Cfap54	0.793052	2.43616	3.64e-08	3.18e-06
ENSMUSG00000078958	Atp6ap1l	1.07619	1.85663	3.69e-08	3.22e-06
ENSMUSG00000002032	Tmem25	-0.515759	5.4422	3.79e-08	3.3e-06
ENSMUSG00000039579	Grin3a	0.456328	5.91146	3.91e-08	3.4e-06
ENSMUSG00000001506	Col1a1	-1.08844	3.89597	4.18e-08	3.62e-06
ENSMUSG00000030134	Rasgef1a	0.433383	8.0314	4.32e-08	3.74e-06
ENSMUSG00000047773	Ankfn1	1.26986	1.01471	4.4e-08	3.79e-06
ENSMUSG00000020473	Aebp1	-1.11539	4.31191	4.49e-08	3.86e-06
ENSMUSG00000027350	Chgb	-0.402815	8.75545	4.52e-08	3.88e-06
ENSMUSG00000067212	H2-T23	-0.557591	4.3082	4.6e-08	3.94e-06
ENSMUSG00000032220	Myo1e	-0.5379	4.55036	4.75e-08	4.04e-06
ENSMUSG00000051951	Xkr4	0.515012	5.65406	4.74e-08	4.04e-06
ENSMUSG00000008658	Rbfox1	-0.42835	7.35042	4.92e-08	4.18e-06
ENSMUSG00000026483	Fam129a	-0.892609	2.35992	5.33e-08	4.51e-06
ENSMUSG00000031026	Trim66	-0.436299	5.88886	5.34e-08	4.51e-06
ENSMUSG00000027583	Zbtb46	0.518279	4.45165	5.71e-08	4.81e-06
ENSMUSG00000041329	Atp1b2	-0.449737	8.52619	5.77e-08	4.85e-06
ENSMUSG00000031391	L1cam	0.446263	7.55061	5.8e-08	4.86e-06
ENSMUSG00000030774	Pak1	-0.408637	8.91222	5.88e-08	4.92e-06
ENSMUSG00000060424	Pantr1	-0.528864	3.99628	5.91e-08	4.93e-06
ENSMUSG00000117875	AC124512.1	4.60036	-1.78226	5.95e-08	4.95e-06
ENSMUSG00000033730	Egr3	-0.410586	8.6541	6.06e-08	5.01e-06
ENSMUSG00000058756	Thra	0.473755	9.47295	6.07e-08	5.01e-06
ENSMUSG00000097604	Gm17322	-0.831309	2.4515	6.06e-08	5.01e-06
ENSMUSG00000018217	Pmp22	-0.586879	3.78069	6.41e-08	5.27e-06
ENSMUSG00000029563	Foxp2	0.755493	3.45314	6.42e-08	5.27e-06
ENSMUSG00000024112	Cacna1h	0.442936	6.47151	6.67e-08	5.47e-06
ENSMUSG00000021991	Cacna2d3	-0.412335	6.30346	6.97e-08	5.7e-06
ENSMUSG00000052087	Rgs14	0.520852	5.4786	7.56e-08	6.17e-06
ENSMUSG00000035274	Tpbg	0.618377	3.43034	7.59e-08	6.18e-06
ENSMUSG00000087301	Gm13629	-1.17386	1.08858	8.15e-08	6.61e-06
ENSMUSG00000006373	Pgrmc1	0.416079	7.98552	8.32e-08	6.73e-06
ENSMUSG00000050138	Kcnk12	-0.534078	4.3647	8.62e-08	6.96e-06
ENSMUSG00000047712	Ust	-0.528174	4.04296	8.68e-08	7e-06
ENSMUSG00000032714	Syde1	-0.626799	3.17613	8.76e-08	7.04e-06
ENSMUSG00000031310	Zmym3	0.413013	6.87958	8.95e-08	7.18e-06
ENSMUSG00000044005	Gls2	-0.513828	4.46289	9.18e-08	7.34e-06
ENSMUSG00000027965	Olfm3	-0.550172	5.4012	9.33e-08	7.45e-06
ENSMUSG00000110386	Gm42031	-0.512069	4.18289	9.81e-08	7.81e-06
ENSMUSG00000022805	Maats1	1.34328	0.865667	1.03e-07	8.17e-06
ENSMUSG00000024957	Kcnk4	-0.536149	4.13017	1.03e-07	8.19e-06
ENSMUSG00000070564	Ntn5	-1.09076	1.91687	1.04e-07	8.21e-06
ENSMUSG00000020467	Efemp1	-0.767115	2.91122	1.05e-07	8.31e-06
ENSMUSG00000020262	Adarb1	-0.416751	7.69823	1.07e-07	8.4e-06
ENSMUSG00000059854	Hydin	1.44685	0.710794	1.08e-07	8.47e-06
ENSMUSG00000074736	Syndig1	-0.451952	4.99391	1.14e-07	8.96e-06
ENSMUSG00000028982	Slc25a33	-0.467634	4.7208	1.17e-07	9.14e-06
ENSMUSG00000046159	Chrm3	-0.43296	6.21804	1.2e-07	9.36e-06
ENSMUSG00000051950	B3glct	-0.513433	4.21076	1.34e-07	1.04e-05
ENSMUSG00000037111	Setd7	-0.409582	7.57217	1.35e-07	1.05e-05
ENSMUSG00000016664	Pacsin2	-0.4228	5.65336	1.36e-07	1.05e-05
ENSMUSG00000050910	Cdr2l	-0.485408	4.53581	1.39e-07	1.07e-05
ENSMUSG00000048251	Bcl11b	0.441696	6.55919	1.41e-07	1.08e-05
ENSMUSG00000034614	Pik3ip1	0.483065	4.65412	1.43e-07	1.1e-05
ENSMUSG00000030077	Chl1	0.55062	7.9166	1.45e-07	1.11e-05
ENSMUSG00000069670	Nkain2	0.563432	5.95747	1.45e-07	1.11e-05
ENSMUSG00000021097	Clmn	0.41289	6.76453	1.47e-07	1.12e-05
ENSMUSG00000039062	Anpep	-0.903767	2.38661	1.47e-07	1.12e-05
ENSMUSG00000047205	Dusp18	0.451047	5.1341	1.47e-07	1.12e-05
ENSMUSG00000028654	Mycl	0.626569	3.46898	1.52e-07	1.15e-05
ENSMUSG00000013584	Aldh1a2	-1.02826	2.94094	1.54e-07	1.16e-05
ENSMUSG00000034413	Neurl1b	0.430565	6.39122	1.68e-07	1.27e-05
ENSMUSG00000011148	Adssl1	-0.577582	4.07467	1.69e-07	1.28e-05
ENSMUSG00000036030	Prtg	0.929893	1.77936	1.84e-07	1.38e-05
ENSMUSG00000033781	Asb13	-0.430305	5.58444	1.9e-07	1.42e-05
ENSMUSG00000040037	Negr1	0.468484	7.61672	1.99e-07	1.49e-05
ENSMUSG00000032017	Grik4	0.503477	4.85664	2.06e-07	1.54e-05
ENSMUSG00000055421	Pcdh9	-0.41049	7.2226	2.06e-07	1.54e-05
ENSMUSG00000034275	Igsf9b	-0.417582	7.42956	2.09e-07	1.56e-05
ENSMUSG00000041556	Fbxo2	-0.512637	6.11025	2.11e-07	1.56e-05
ENSMUSG00000009739	Pou6f1	-0.409746	7.33587	2.11e-07	1.56e-05
ENSMUSG00000033585	Ndn	0.447722	7.84474	2.17e-07	1.6e-05
ENSMUSG00000007097	Atp1a2	-0.479446	10.2491	2.21e-07	1.63e-05
ENSMUSG00000052302	Tbc1d30	-0.412034	6.91506	2.3e-07	1.69e-05
ENSMUSG00000036882	Arhgap33	0.487678	7.88014	2.38e-07	1.74e-05
ENSMUSG00000052273	Dnah3	2.24577	-0.665394	2.42e-07	1.77e-05
ENSMUSG00000038630	Zkscan16	0.520723	4.98787	2.54e-07	1.85e-05
ENSMUSG00000068735	Trp53i11	0.452648	6.59474	2.54e-07	1.85e-05
ENSMUSG00000021458	2010111I01Rik	-0.526891	4.41418	2.56e-07	1.86e-05
ENSMUSG00000030270	Cpne9	-0.451773	5.27479	2.64e-07	1.92e-05
ENSMUSG00000021596	Mctp1	0.533722	5.70287	2.67e-07	1.93e-05
ENSMUSG00000032174	Icam5	0.477202	8.02609	2.68e-07	1.94e-05
ENSMUSG00000027893	Ahcyl1	-0.366432	8.58444	2.85e-07	2.06e-05
ENSMUSG00000021219	Rgs6	-0.393028	6.01897	2.91e-07	2.09e-05
ENSMUSG00000024862	Klc2	-0.438443	8.00766	2.91e-07	2.09e-05
ENSMUSG00000046714	Foxc2	-1.85785	0.883705	3.12e-07	2.23e-05
ENSMUSG00000050556	Kcnb1	-0.37353	8.77377	3.11e-07	2.23e-05
ENSMUSG00000042284	Itga1	-0.58066	3.6824	3.13e-07	2.23e-05
ENSMUSG00000022421	Nptxr	0.4263	10.2746	3.18e-07	2.26e-05
ENSMUSG00000022416	Cacna1i	-0.412606	7.56794	3.23e-07	2.29e-05
ENSMUSG00000042249	Grk3	0.372341	6.97675	3.34e-07	2.36e-05
ENSMUSG00000040699	Limd2	0.512374	5.36058	3.37e-07	2.38e-05
ENSMUSG00000091243	Vgll3	-0.782035	2.38591	3.4e-07	2.39e-05
ENSMUSG00000053550	Shisa7	0.411046	7.44229	3.48e-07	2.45e-05
ENSMUSG00000047945	Marcksl1	0.446271	5.59355	3.55e-07	2.49e-05
ENSMUSG00000026185	Igfbp5	-0.473011	7.22205	3.58e-07	2.5e-05
ENSMUSG00000029659	Medag	-0.490425	4.24426	3.58e-07	2.5e-05
ENSMUSG00000053253	Ndfip2	-0.434365	6.82365	3.58e-07	2.5e-05
ENSMUSG00000040584	Abcb1a	-0.431647	5.28143	3.6e-07	2.51e-05
ENSMUSG00000033545	Znrf1	-0.413133	7.35204	3.61e-07	2.51e-05
ENSMUSG00000028128	F3	-0.459296	4.64223	3.64e-07	2.52e-05
ENSMUSG00000036206	Sh3bp4	0.483325	4.62299	3.65e-07	2.52e-05
ENSMUSG00000038530	Rgs4	-0.427438	8.72492	3.67e-07	2.53e-05
ENSMUSG00000021061	Sptb	-0.424806	7.87946	3.77e-07	2.59e-05
ENSMUSG00000030268	Bcat1	-0.387835	6.49325	3.77e-07	2.59e-05
ENSMUSG00000045761	Togaram2	1.42199	0.649597	3.81e-07	2.62e-05
ENSMUSG00000021214	Akr1c18	-2.0622	-0.440203	3.93e-07	2.69e-05
ENSMUSG00000048583	Igf2	-0.849686	5.50333	3.94e-07	2.69e-05
ENSMUSG00000063446	Plppr1	0.657562	2.94509	3.99e-07	2.72e-05
ENSMUSG00000027217	Tspan18	0.931557	1.76745	4.01e-07	2.73e-05
ENSMUSG00000038370	Pcp4l1	-0.469447	5.30414	4.1e-07	2.78e-05
ENSMUSG00000022462	Slc38a2	-0.458966	7.15321	4.13e-07	2.8e-05
ENSMUSG00000067028	Cntnap5b	0.590351	3.33586	4.18e-07	2.83e-05
ENSMUSG00000059049	Frem1	0.896847	1.89307	4.24e-07	2.86e-05
ENSMUSG00000069372	Ctxn3	-1.61625	0.331021	4.56e-07	3.08e-05
ENSMUSG00000020241	Col6a2	0.576284	4.35498	4.73e-07	3.18e-05
ENSMUSG00000034853	Acot11	-0.464934	5.69009	4.79e-07	3.22e-05
ENSMUSG00000002250	Ppard	-0.492063	4.55302	4.9e-07	3.29e-05
ENSMUSG00000021743	Fezf2	0.435491	6.05125	5.1e-07	3.41e-05
ENSMUSG00000044788	Fads6	-0.453622	4.75432	5.14e-07	3.43e-05
ENSMUSG00000027346	Gpcpd1	-0.511215	6.22678	5.42e-07	3.61e-05
ENSMUSG00000050295	Foxc1	-0.73113	3.38879	5.44e-07	3.62e-05
ENSMUSG00000024270	Slc39a6	0.459442	5.5928	5.51e-07	3.66e-05
ENSMUSG00000019986	Ahi1	0.397903	7.51219	5.53e-07	3.66e-05
ENSMUSG00000021974	Fgf9	-0.583253	3.95911	5.57e-07	3.68e-05
ENSMUSG00000025366	Esyt1	-0.753625	3.55123	5.88e-07	3.88e-05
ENSMUSG00000020331	Hcn2	-0.492453	7.67837	5.97e-07	3.93e-05
ENSMUSG00000032417	Rwdd2a	0.512052	3.86689	6.02e-07	3.95e-05
ENSMUSG00000026301	Iqca	2.1356	-0.442401	6.1e-07	4e-05
ENSMUSG00000058975	Kcnc1	-0.448686	7.9033	6.28e-07	4.11e-05
ENSMUSG00000049649	Gpr3	-0.600741	3.32058	6.56e-07	4.28e-05
ENSMUSG00000045625	Pigz	-0.604955	3.1255	6.56e-07	4.28e-05
ENSMUSG00000085565	Gm15721	-0.861543	2.44033	6.71e-07	4.37e-05
ENSMUSG00000069072	Slc7a14	0.411139	7.37825	6.88e-07	4.47e-05
ENSMUSG00000040838	Gm11639	1.13221	1.50551	6.9e-07	4.47e-05
ENSMUSG00000005087	Cd44	1.09818	1.72274	6.94e-07	4.49e-05
ENSMUSG00000025013	Tll2	1.02591	1.45588	7.05e-07	4.55e-05
ENSMUSG00000026475	Rgs16	-0.645379	3.36177	7.09e-07	4.57e-05
ENSMUSG00000020953	Coch	-0.455008	5.05406	7.49e-07	4.8e-05
ENSMUSG00000078161	Erich3	0.462237	4.56731	7.48e-07	4.8e-05
ENSMUSG00000096883	Shisa8	-1.09869	2.08039	7.78e-07	4.98e-05
ENSMUSG00000040649	Rimklb	0.422038	5.2074	7.82e-07	4.99e-05
ENSMUSG00000078137	Ankrd63	0.454338	4.97957	7.83e-07	4.99e-05
ENSMUSG00000029054	Gabrd	-0.453719	5.62558	7.86e-07	5.01e-05
ENSMUSG00000018339	Gpx3	0.771468	2.171	8.02e-07	5.09e-05
ENSMUSG00000024268	Celf4	0.371826	9.35456	8.01e-07	5.09e-05
ENSMUSG00000026730	Pter	0.706245	7.06031	8.24e-07	5.22e-05
ENSMUSG00000031066	Usp11	0.378835	6.88014	8.53e-07	5.39e-05
ENSMUSG00000038257	Glra3	0.700791	4.4384	8.67e-07	5.47e-05
ENSMUSG00000042761	Mrap2	0.804955	1.97434	8.75e-07	5.51e-05
ENSMUSG00000044847	Lsm11	-0.446271	5.17861	8.83e-07	5.55e-05
ENSMUSG00000056296	Synpr	0.500525	6.44642	8.88e-07	5.56e-05
ENSMUSG00000085438	1700020I14Rik	-0.472436	9.31902	8.88e-07	5.56e-05
ENSMUSG00000020887	A230052G05Rik	-2.93965	-1.14444	8.9e-07	5.56e-05
ENSMUSG00000044024	Rell2	-0.492998	6.76266	8.97e-07	5.59e-05
ENSMUSG00000079481	Nhsl2	0.400051	6.55555	9.03e-07	5.62e-05
ENSMUSG00000028289	Epha7	-0.470296	6.16454	9.44e-07	5.87e-05
ENSMUSG00000032323	Cyp11a1	-1.03097	1.25117	9.67e-07	6e-05
ENSMUSG00000038244	Mical2	-0.386344	9.06255	9.7e-07	6.01e-05
ENSMUSG00000024430	Cabyr	-0.627665	2.92611	9.87e-07	6.1e-05
ENSMUSG00000050288	Fzd2	-0.676084	3.45158	1.06e-06	6.56e-05
ENSMUSG00000090546	Cdr1	-1.12961	4.09297	1.07e-06	6.56e-05
ENSMUSG00000073411	H2-D1	-0.511662	5.15289	1.11e-06	6.82e-05
ENSMUSG00000045613	Chrm2	-0.464339	4.34688	1.15e-06	7.08e-05
ENSMUSG00000090356	Teddm3	-2.15113	-0.64808	1.16e-06	7.08e-05
ENSMUSG00000031398	Plxna3	0.454261	5.08916	1.19e-06	7.27e-05
ENSMUSG00000035606	Ky	-1.2181	0.790137	1.19e-06	7.27e-05
ENSMUSG00000052026	Slc6a7	0.449224	6.27111	1.19e-06	7.27e-05
ENSMUSG00000035557	Krt17	4.0065	-1.60896	1.2e-06	7.29e-05
ENSMUSG00000070720	Tmem200b	-1.06781	1.62267	1.2e-06	7.31e-05
ENSMUSG00000038524	Fchsd1	0.575812	3.18305	1.24e-06	7.53e-05
ENSMUSG00000038011	Dnah10	1.68232	0.579737	1.28e-06	7.73e-05
ENSMUSG00000054162	Spock3	-0.507586	5.98832	1.29e-06	7.81e-05
ENSMUSG00000023951	Vegfa	-0.436055	5.72731	1.33e-06	7.98e-05
ENSMUSG00000022868	Ahsg	-8.20673	-0.404899	1.36e-06	8.17e-05
ENSMUSG00000002633	Shh	-0.985468	1.56836	1.41e-06	8.47e-05
ENSMUSG00000055435	Maf	-0.410746	5.03508	1.44e-06	8.65e-05
ENSMUSG00000004151	Etv1	-0.504738	6.99173	1.48e-06	8.84e-05
ENSMUSG00000042644	Itpr3	-0.727167	3.09647	1.52e-06	9.07e-05
ENSMUSG00000003518	Dusp3	-0.34792	7.78094	1.55e-06	9.26e-05
ENSMUSG00000072893	4933439C10Rik	-0.530396	4.32004	1.6e-06	9.54e-05
ENSMUSG00000025272	Tro	0.353759	7.76411	1.61e-06	9.55e-05
ENSMUSG00000020176	Grb10	0.407516	5.51855	1.63e-06	9.65e-05
ENSMUSG00000028019	Pdgfc	0.570731	3.11077	1.65e-06	9.78e-05
ENSMUSG00000050965	Prkca	-0.393394	7.81941	1.67e-06	9.84e-05
ENSMUSG00000001270	Ckb	-0.409437	10.2846	1.69e-06	9.95e-05
ENSMUSG00000035539	Ccdc180	3.22522	-1.47918	1.69e-06	9.96e-05
ENSMUSG00000071398	2410004P03Rik	1.53478	0.525739	1.72e-06	0.000100841
ENSMUSG00000097636	Mirt1	1.32978	0.430037	1.76e-06	0.000103139
ENSMUSG00000062542	Syt9	0.625323	3.25656	1.76e-06	0.000103302
ENSMUSG00000042129	Rassf4	-0.687771	2.87269	1.77e-06	0.000103626
ENSMUSG00000033161	Atp1a1	-0.386909	10.2382	1.79e-06	0.00010431
ENSMUSG00000049252	Lrp1b	0.515002	6.04452	1.8e-06	0.000104978
ENSMUSG00000022687	Boc	-0.506179	4.42286	1.81e-06	0.000105083
ENSMUSG00000036273	Lrrk2	-0.383502	6.53334	1.84e-06	0.000106585
ENSMUSG00000039372	2022-03-04	0.44955	4.66633	1.86e-06	0.000107466
ENSMUSG00000039601	Rcan2	-0.358565	7.29037	1.87e-06	0.000108149
ENSMUSG00000053153	Spag16	3.34481	-1.69314	1.92e-06	0.000110807
ENSMUSG00000073405	H2-T-ps	-2.47456	-0.943181	1.94e-06	0.000111613
ENSMUSG00000028121	Bcar3	-0.519159	4.04764	1.97e-06	0.00011359
ENSMUSG00000035407	Kank4	-0.75946	2.24204	2.01e-06	0.000115238
ENSMUSG00000020811	Wscd1	0.380177	6.13608	2.02e-06	0.000115837
ENSMUSG00000026678	Rgs5	-0.417181	6.52551	2.03e-06	0.000116135
ENSMUSG00000021032	Ngb	0.921109	2.00276	2.09e-06	0.000119396
ENSMUSG00000111551	Gm48128	-2.62099	0.0339921	2.1e-06	0.000119636
ENSMUSG00000040254	Sema3d	0.681912	3.52948	2.16e-06	0.000122711
ENSMUSG00000063239	Grm4	-0.544685	5.07156	2.19e-06	0.000124523
ENSMUSG00000050967	Creg2	0.401936	7.77364	2.23e-06	0.000126549
ENSMUSG00000032625	Thsd7a	-0.485481	5.20172	2.31e-06	0.000130991
ENSMUSG00000107134	Gm42528	-0.885966	1.9791	2.32e-06	0.000130991
ENSMUSG00000000305	Cdh4	0.520847	5.05953	2.32e-06	0.000131209
ENSMUSG00000074652	Myh7b	-0.737029	3.05838	2.35e-06	0.000132347
ENSMUSG00000027955	Fam198b	-0.883502	2.04593	2.36e-06	0.000132534
ENSMUSG00000025348	Itga7	-0.507155	3.5843	2.38e-06	0.000133066
ENSMUSG00000018459	Slc13a3	-0.858556	3.95229	2.38e-06	0.000133066
ENSMUSG00000062980	Cped1	-0.689109	2.51245	2.37e-06	0.000133066
ENSMUSG00000051149	Adnp	0.366538	6.43114	2.4e-06	0.000134123
ENSMUSG00000009406	Elk1	0.387087	6.12104	2.51e-06	0.000139905
ENSMUSG00000022208	Jph4	0.399209	8.64767	2.54e-06	0.000141414
ENSMUSG00000044378	Slc15a5	2.63275	-1.2925	2.58e-06	0.000143596
ENSMUSG00000005892	Trh	2.07766	-0.418718	2.6e-06	0.000144082
ENSMUSG00000078746	Fam205a4	-0.771641	3.36	2.61e-06	0.000144221
ENSMUSG00000079774	Fam205a2	-0.771641	3.36	2.61e-06	0.000144221
ENSMUSG00000020601	Trib2	-0.426953	5.54907	2.66e-06	0.000146757
ENSMUSG00000103318	Gm38356	0.82894	1.82151	2.7e-06	0.000148862
ENSMUSG00000032076	Cadm1	0.356929	7.99575	2.72e-06	0.000149558
ENSMUSG00000027956	Tmem144	-0.679635	2.81939	2.72e-06	0.000149657
ENSMUSG00000021803	Cdhr1	0.949665	1.83842	2.75e-06	0.000151035
ENSMUSG00000052684	Jun	0.5082	5.79314	2.76e-06	0.000151185
ENSMUSG00000041141	Pnmal1	0.35222	7.59925	2.77e-06	0.000151415
ENSMUSG00000009418	Nav1	0.343764	7.19089	2.79e-06	0.000152135
ENSMUSG00000045201	Lrrc3b	0.544681	3.20014	2.89e-06	0.000157798
ENSMUSG00000034209	Rasl10a	0.501395	4.84282	2.94e-06	0.000160099
ENSMUSG00000030226	Lmo3	0.419071	6.11739	2.96e-06	0.00016082
ENSMUSG00000029843	Slc13a4	-0.887551	3.33234	3.03e-06	0.000164354
ENSMUSG00000030317	Timp4	-0.483945	4.29858	3.15e-06	0.000170447
ENSMUSG00000034584	Exph5	-0.436962	4.50902	3.16e-06	0.00017098
ENSMUSG00000111375	Btbd8	-0.383344	7.32057	3.17e-06	0.000171155
ENSMUSG00000034557	Zfyve9	-0.358225	6.9182	3.34e-06	0.000179805
ENSMUSG00000022216	Psme1	0.451916	4.55244	3.35e-06	0.000180196
ENSMUSG00000008318	Relt	-0.575831	3.72117	3.39e-06	0.000182329
ENSMUSG00000048240	Gng7	0.358621	6.48382	3.4e-06	0.000182448
ENSMUSG00000009394	Syn2	0.392833	9.50075	3.43e-06	0.000183667
ENSMUSG00000024650	Slc22a6	-1.18625	2.65773	3.46e-06	0.000185021
ENSMUSG00000034981	Parm1	-0.389533	6.327	3.49e-06	0.000186195
ENSMUSG00000040935	Padi6	1.78025	0.0205161	3.54e-06	0.000188462
ENSMUSG00000039087	Rreb1	-0.494029	4.88816	3.59e-06	0.00019088
ENSMUSG00000016918	Sulf1	0.541169	4.26422	3.62e-06	0.000192544
ENSMUSG00000034248	Slc25a37	-0.400803	4.85965	3.75e-06	0.000198724
ENSMUSG00000036492	Rnf39	-0.694071	2.68593	3.75e-06	0.000198724
ENSMUSG00000044770	Scml4	1.11946	1.08819	3.79e-06	0.00020023
ENSMUSG00000084890	A830036E02Rik	-0.495347	4.45333	3.87e-06	0.000204304
ENSMUSG00000022180	Slc7a8	0.429558	6.69339	3.89e-06	0.000204992
ENSMUSG00000008999	Bmp7	-0.735131	3.30776	3.96e-06	0.000208505
ENSMUSG00000108841	Frmpd2	1.52274	0.0546102	3.97e-06	0.000208558
ENSMUSG00000029314	Gpat3	-0.872023	2.02047	4.05e-06	0.000212653
ENSMUSG00000096914	Galntl6	-0.438592	4.54265	4.13e-06	0.000216453
ENSMUSG00000027238	Frmd5	-0.397967	5.10833	4.25e-06	0.00022214
ENSMUSG00000003526	Prodh	-0.518585	4.33434	4.3e-06	0.000224558
ENSMUSG00000024501	Dpysl3	0.425641	5.51225	4.38e-06	0.000228338
ENSMUSG00000026193	Fn1	-0.550201	6.33789	4.46e-06	0.000232164
ENSMUSG00000035547	Capn5	0.384498	5.96107	4.5e-06	0.000233654
ENSMUSG00000047139	Cd24a	0.769302	2.10286	4.51e-06	0.000233888
ENSMUSG00000023806	Rsph3b	0.460763	4.3238	4.54e-06	0.000235288
ENSMUSG00000110234	Gm45799	1.18833	0.961414	4.56e-06	0.000236005
ENSMUSG00000075316	Scn9a	1.32045	0.795722	4.57e-06	0.000236253
ENSMUSG00000026031	Cflar	0.417192	4.63127	4.66e-06	0.000239678
ENSMUSG00000028778	Hcrtr1	-0.982361	1.22084	4.65e-06	0.000239678
ENSMUSG00000021782	Dlg5	0.367568	5.48652	4.72e-06	0.000242811
ENSMUSG00000039546	Ajap1	0.430501	6.01515	4.75e-06	0.00024405
ENSMUSG00000033032	Afap1l1	-0.464964	4.69412	4.77e-06	0.000244326
ENSMUSG00000106847	Peg13	-0.342564	8.65022	4.91e-06	0.000251026
ENSMUSG00000030616	Sytl2	-0.384404	6.0438	4.96e-06	0.000253395
ENSMUSG00000033149	Phldb2	-0.731157	2.85309	5.25e-06	0.000267732
ENSMUSG00000037260	Hgsnat	-0.365104	5.49762	5.26e-06	0.000267732
ENSMUSG00000015354	Pcolce2	-0.875966	1.84706	5.39e-06	0.000273923
ENSMUSG00000021822	Plau	-0.902257	1.44448	5.44e-06	0.000275682
ENSMUSG00000026932	Nacc2	-0.339997	6.97855	5.44e-06	0.000275682
ENSMUSG00000084989	Crocc2	2.84538	-1.3151	5.45e-06	0.000276116
ENSMUSG00000031770	Herpud1	-0.396939	5.55809	5.64e-06	0.000285125
ENSMUSG00000037206	Islr	-0.754313	3.67777	5.7e-06	0.000287736
ENSMUSG00000052920	Prkg1	0.527472	3.96462	5.8e-06	0.00029215
ENSMUSG00000041231	Ublcp1	-0.41345	5.10009	5.87e-06	0.000295471
ENSMUSG00000030123	Plxnd1	-0.468472	6.48008	6.14e-06	0.000308641
ENSMUSG00000056679	Gpr173	0.466595	3.79498	6.24e-06	0.000313027
ENSMUSG00000025927	Tfap2b	-1.43278	0.681878	6.26e-06	0.000313705
ENSMUSG00000060703	Cd302	-0.55088	2.96705	6.43e-06	0.000321599
ENSMUSG00000056412	Gm12396	1.9895	-0.767261	6.45e-06	0.00032187
ENSMUSG00000058624	Gda	0.454016	8.46501	6.45e-06	0.00032187
ENSMUSG00000028339	Col15a1	-0.841956	2.07827	6.6e-06	0.000328808
ENSMUSG00000021990	Spata13	0.471048	3.89741	6.69e-06	0.000332879
ENSMUSG00000024736	Tmem132a	0.425535	8.58975	6.71e-06	0.000333333
ENSMUSG00000036006	Ripor2	0.368111	5.94338	6.73e-06	0.000333399
ENSMUSG00000035551	Igfbpl1	4.06535	-1.55586	6.78e-06	0.000335602
ENSMUSG00000028373	Astn2	-0.461428	5.20803	6.89e-06	0.000340405
ENSMUSG00000026668	Ucma	1.82643	-0.543243	6.96e-06	0.000343374
ENSMUSG00000034308	Sdr42e1	0.619289	2.82757	7.12e-06	0.000350692
ENSMUSG00000051335	Gfod1	-0.323437	7.74816	7.18e-06	0.000353235
ENSMUSG00000045094	Arhgef37	-0.916255	1.42408	7.28e-06	0.000357528
ENSMUSG00000090667	Gm765	-0.94074	2.34557	7.32e-06	0.000359185
ENSMUSG00000046613	Vwa5b2	-0.455935	5.36103	7.34e-06	0.000359789
ENSMUSG00000024304	Cdh2	0.329707	7.08382	7.73e-06	0.000377088
ENSMUSG00000039542	Ncam1	0.3279	8.03249	7.72e-06	0.000377088
ENSMUSG00000049690	Nckap5	0.699525	2.18519	7.73e-06	0.000377088
ENSMUSG00000021676	Iqgap2	-0.47003	5.18168	7.75e-06	0.000377261
ENSMUSG00000028730	Cfap57	1.56069	0.0109659	7.85e-06	0.000381842
ENSMUSG00000040896	Kcnd3	0.359358	6.95029	7.97e-06	0.000386966
ENSMUSG00000041836	Ptpre	0.402809	5.27783	8e-06	0.000388127
ENSMUSG00000015745	Plekho1	-0.539002	4.28164	8.06e-06	0.000390176
ENSMUSG00000023927	Satb1	-0.344573	7.37163	8.07e-06	0.000390176
ENSMUSG00000038418	Egr1	-0.456347	8.52614	8.19e-06	0.000395457
ENSMUSG00000035431	Sstr1	0.444687	4.2115	8.25e-06	0.00039769
ENSMUSG00000025020	Slit1	0.354838	6.67077	8.37e-06	0.0004029
ENSMUSG00000039037	St6galnac5	0.400106	6.64408	8.43e-06	0.000405296
ENSMUSG00000027394	Ttl	-0.343635	6.44306	8.51e-06	0.000408401
ENSMUSG00000061080	Lsamp	0.393272	8.5753	8.57e-06	0.00041089
ENSMUSG00000057182	Scn3a	0.428851	5.60789	8.91e-06	0.000426707
ENSMUSG00000044177	Wfikkn2	-1.30279	0.630328	8.94e-06	0.000427411
ENSMUSG00000038970	Lmtk2	-0.32027	8.24616	9.01e-06	0.000430168
ENSMUSG00000026674	Ddr2	-0.492493	3.75553	9.03e-06	0.000430383
ENSMUSG00000032012	Nectin1	-0.347708	6.29844	9.12e-06	0.000430819
ENSMUSG00000017692	Rhbdl3	0.408344	4.49571	9.1e-06	0.000430819
ENSMUSG00000019082	Slc25a22	0.409499	8.12448	9.08e-06	0.000430819
ENSMUSG00000031659	Adcy7	0.526354	3.43579	9.09e-06	0.000430819
ENSMUSG00000035835	Plppr3	0.433523	5.90156	9.1e-06	0.000430819
ENSMUSG00000058672	Tubb2a	0.405328	8.80672	9.06e-06	0.000430819
ENSMUSG00000023913	Pla2g7	-0.351478	6.36428	9.21e-06	0.000434591
ENSMUSG00000004044	Cavin1	-0.567038	4.92568	9.37e-06	0.000441528
ENSMUSG00000035397	Klf16	0.427697	5.62146	9.6e-06	0.000451604
ENSMUSG00000020634	Ubxn2a	-0.463144	5.41017	9.74e-06	0.000457912
ENSMUSG00000019979	Apaf1	0.548229	3.72738	9.84e-06	0.000461165
ENSMUSG00000041710	Trpc5	0.486565	4.04073	9.84e-06	0.000461165
ENSMUSG00000069227	Gprin1	0.379216	7.58004	1e-05	0.000469869
ENSMUSG00000046447	Camk2n1	-0.320716	10.8967	1.02e-05	0.000475782
ENSMUSG00000022382	Wnt7b	0.47975	5.828	1.02e-05	0.000475859
ENSMUSG00000020892	Aloxe3	0.733646	2.16206	1.02e-05	0.000477069
ENSMUSG00000097431	Gm26782	-0.461809	3.73769	1.03e-05	0.000480548
ENSMUSG00000029189	Sel1l3	-0.352551	6.32438	1.04e-05	0.000484839
ENSMUSG00000021130	Galnt16	0.328471	7.39983	1.05e-05	0.000489373
ENSMUSG00000045314	Sowahb	-0.375903	5.38698	1.07e-05	0.000497979
ENSMUSG00000045034	Ankrd34b	-0.417242	4.81692	1.08e-05	0.000501076
ENSMUSG00000049313	Sorl1	-0.326796	9.36651	1.09e-05	0.00050232
ENSMUSG00000014786	Slc9a5	-0.404968	5.30896	1.12e-05	0.0005159
ENSMUSG00000022309	Angpt1	0.800647	2.51994	1.14e-05	0.000523391
ENSMUSG00000034463	Scara3	-0.39874	5.11946	1.15e-05	0.000527556
ENSMUSG00000041544	Disp3	-0.440268	5.5412	1.15e-05	0.000527556
ENSMUSG00000035237	Lcat	-0.491535	3.85617	1.16e-05	0.00053464
ENSMUSG00000036949	Slc39a12	-0.406061	4.98113	1.17e-05	0.000536935
ENSMUSG00000049112	Oxtr	0.656162	2.64203	1.17e-05	0.0005374
ENSMUSG00000038582	Pptc7	-0.341063	6.05358	1.19e-05	0.000545838
ENSMUSG00000030125	Lrrc23	1.67094	-0.47925	1.2e-05	0.000546105
ENSMUSG00000029368	Alb	-5.55242	0.699213	1.21e-05	0.000550053
ENSMUSG00000028176	Lrrc7	0.372659	6.63622	1.21e-05	0.000550211
ENSMUSG00000026141	Col19a1	-0.513804	3.82118	1.23e-05	0.000556921
ENSMUSG00000047420	Fam180a	-1.50134	0.30839	1.24e-05	0.000564208
ENSMUSG00000075033	Nxpe3	-0.392643	4.44645	1.24e-05	0.000564208
ENSMUSG00000060487	Samd5	-0.467288	4.38595	1.26e-05	0.000568846
ENSMUSG00000029207	Apbb2	-0.344388	5.7298	1.26e-05	0.000570087
ENSMUSG00000098975	Gm27177	3.14276	0.885948	1.27e-05	0.000574913
ENSMUSG00000025969	Nrp2	0.455001	5.27702	1.33e-05	0.000599088
ENSMUSG00000019828	Grm1	0.33982	6.04639	1.34e-05	0.000603758
ENSMUSG00000096146	Kcnj11	-0.383484	5.59411	1.35e-05	0.000607775
ENSMUSG00000017376	Nlk	-0.34831	7.14504	1.36e-05	0.000608817
ENSMUSG00000074695	Il22	-6.0357	-2.16608	1.39e-05	0.000621652
ENSMUSG00000040797	Iqsec3	-0.352496	8.05635	1.41e-05	0.000629281
ENSMUSG00000029090	Adgra3	-0.414444	4.30404	1.44e-05	0.000642244
ENSMUSG00000031871	Cdh5	-0.523684	4.12157	1.47e-05	0.000658275
ENSMUSG00000047793	Sned1	-0.574827	3.81512	1.48e-05	0.000660972
ENSMUSG00000053819	Camk2d	0.342387	6.8311	1.48e-05	0.000661224
ENSMUSG00000038115	Ano2	2.99353	-0.862416	1.5e-05	0.000665621
ENSMUSG00000058656	Samd12	0.423079	5.88438	1.5e-05	0.000665621
ENSMUSG00000032807	Alox12b	0.648238	2.89875	1.51e-05	0.000668296
ENSMUSG00000108526	Gm45828	4.10316	-2.12722	1.55e-05	0.000684878
ENSMUSG00000028876	Epha10	-0.366071	5.98938	1.59e-05	0.000703066
ENSMUSG00000023092	Fhl1	0.352427	6.08401	1.62e-05	0.000713975
ENSMUSG00000021684	Pde8b	-0.337404	6.11463	1.62e-05	0.000715011
ENSMUSG00000039963	Ccdc40	1.20836	0.416735	1.62e-05	0.000715011
ENSMUSG00000027087	Itgav	-0.360959	7.05833	1.63e-05	0.000716204
ENSMUSG00000000861	Bcl11a	-0.340444	6.45047	1.65e-05	0.000724501
ENSMUSG00000039646	Vasn	-0.586204	3.71668	1.66e-05	0.000729338
ENSMUSG00000053702	Nebl	-0.414369	6.27846	1.68e-05	0.000737491
ENSMUSG00000048534	Jaml	-2.57355	-1.4044	1.69e-05	0.000739769
ENSMUSG00000029705	Cux1	-0.383458	6.01967	1.7e-05	0.000743563
ENSMUSG00000020303	Stc2	-1.17175	0.725332	1.74e-05	0.000761494
ENSMUSG00000022558	Mroh1	-0.331073	6.60713	1.75e-05	0.000763786
ENSMUSG00000048218	Amigo2	0.560231	3.75698	1.8e-05	0.000785045
ENSMUSG00000060961	Slc4a4	-0.346286	7.20755	1.81e-05	0.000785477
ENSMUSG00000039231	Suv39h1	0.398084	4.72079	1.84e-05	0.000797869
ENSMUSG00000020431	Adcy1	-0.321223	10.5936	1.87e-05	0.000810632
ENSMUSG00000028944	Prkag2	0.367722	6.38389	1.87e-05	0.000810632
ENSMUSG00000034098	Fstl5	0.533336	4.36066	1.87e-05	0.000810632
ENSMUSG00000015981	Stk32c	0.384085	7.27701	1.88e-05	0.000812644
ENSMUSG00000028527	Ak4	0.42	6.05247	1.88e-05	0.000812644
ENSMUSG00000016624	Phf21b	-0.507038	3.48372	1.91e-05	0.000821923
ENSMUSG00000015501	Hivep2	-0.314818	8.84322	1.93e-05	0.000831222
ENSMUSG00000049796	Crh	-0.557367	2.88192	1.95e-05	0.000839142
ENSMUSG00000061808	Ttr	-2.46631	-0.126682	2e-05	0.000859264
ENSMUSG00000023033	Scn8a	-0.305434	8.95097	2.02e-05	0.0008677
ENSMUSG00000032262	Elovl4	-0.388221	5.54989	2.03e-05	0.00086825
ENSMUSG00000045573	Penk	-0.732517	4.57298	2.04e-05	0.000872085
ENSMUSG00000020435	Osbp2	-0.362618	6.32977	2.04e-05	0.000873333
ENSMUSG00000050192	Eif5a2	-0.454863	5.93649	2.05e-05	0.00087629
ENSMUSG00000020566	Atp6v1c2	2.45495	-1.12794	2.1e-05	0.000895185
ENSMUSG00000037428	Vgf	-0.352793	9.0792	2.12e-05	0.000900472
ENSMUSG00000040452	Cdh12	-0.495108	4.29094	2.14e-05	0.000907876
ENSMUSG00000026179	Pnkd	-0.395165	7.22411	2.14e-05	0.00090989
ENSMUSG00000059742	Kcnh7	-0.46874	7.48685	2.17e-05	0.000918034
ENSMUSG00000028710	Atpaf1	-0.359942	5.47091	2.18e-05	0.000921615
ENSMUSG00000036814	Slc6a20a	-0.638749	3.90343	2.21e-05	0.000934846
ENSMUSG00000050926	Dcaf12l2	1.10864	0.826708	2.22e-05	0.000936341
ENSMUSG00000026509	Capn2	-0.329959	6.07324	2.23e-05	0.000940051
ENSMUSG00000054679	Srsf12	0.413242	4.06176	2.23e-05	0.000940051
ENSMUSG00000019027	Dnah1	0.548341	2.73566	2.24e-05	0.000942765
ENSMUSG00000034485	Uaca	-0.626937	3.46646	2.25e-05	0.000943889
ENSMUSG00000025579	Gaa	0.396169	8.58614	2.26e-05	0.000950166
ENSMUSG00000041920	Slc16a6	-0.740729	2.84417	2.27e-05	0.000950495
ENSMUSG00000033308	Dpyd	0.668054	2.11643	2.27e-05	0.000952319
ENSMUSG00000028322	Exosc3	-0.632579	2.68361	2.3e-05	0.000962696
ENSMUSG00000031209	Heph	-0.79075	2.23792	2.33e-05	0.000973156
ENSMUSG00000090061	Nwd2	0.375466	6.28375	2.34e-05	0.000975326
ENSMUSG00000028161	Ppp3ca	-0.326146	10.1082	2.34e-05	0.000976297
ENSMUSG00000031870	Pgr	-0.400365	5.54888	2.35e-05	0.000976297
ENSMUSG00000022602	Arc	-0.674562	7.69429	2.35e-05	0.000976816
ENSMUSG00000024134	Six2	-2.35053	-0.926323	2.35e-05	0.000976816
ENSMUSG00000036169	Sostdc1	-1.66092	-0.607093	2.36e-05	0.000977868
ENSMUSG00000021730	Hcn1	-0.412183	7.08726	2.37e-05	0.000979343
ENSMUSG00000061411	Nol4l	0.336681	6.15864	2.39e-05	0.000987077
ENSMUSG00000078612	Fyb2	-2.01022	-0.477539	2.4e-05	0.000990217
ENSMUSG00000035849	Krt222	-0.408594	5.02378	2.43e-05	0.0010032
ENSMUSG00000020216	Jsrp1	0.85765	1.35893	2.45e-05	0.00100797
ENSMUSG00000036856	Wnt4	0.457183	4.53192	2.45e-05	0.00100874
ENSMUSG00000028584	Lrrc38	-0.9527	1.52785	2.47e-05	0.00101546
ENSMUSG00000029467	Atp2a2	-0.311713	10.2349	2.49e-05	0.00102313
ENSMUSG00000055202	Zfp811	0.55645	3.06793	2.54e-05	0.00104292
ENSMUSG00000043531	Sorcs1	0.386729	5.83758	2.56e-05	0.00104807
ENSMUSG00000028020	Glrb	-0.388253	7.77244	2.56e-05	0.00104836
ENSMUSG00000029875	Ccdc184	-0.503475	4.52578	2.57e-05	0.00104897
ENSMUSG00000032297	Celf6	0.393641	4.63716	2.61e-05	0.00106373
ENSMUSG00000060257	Scrt2	-0.448782	4.16227	2.63e-05	0.00107044
ENSMUSG00000103378	Gm37176	-0.613826	2.70412	2.67e-05	0.00108531
ENSMUSG00000009013	Dynll1	0.303582	7.46607	2.68e-05	0.00108971
ENSMUSG00000031016	Wee1	-0.38906	4.89539	2.69e-05	0.00109197
ENSMUSG00000033083	Tbc1d4	-0.508559	3.63879	2.72e-05	0.00110321
ENSMUSG00000097146	Gm4211	-1.65822	-0.404025	2.74e-05	0.0011085
ENSMUSG00000003153	Slc2a3	0.318331	7.50093	2.77e-05	0.00111977
ENSMUSG00000044461	Shisa2	0.722182	1.85628	2.78e-05	0.00112356
ENSMUSG00000049866	Arl4c	-0.347126	6.01436	2.78e-05	0.00112356
ENSMUSG00000113670	Gm49686	-1.60342	-0.13593	2.86e-05	0.00115097
ENSMUSG00000026062	Slc9a2	-0.981909	1.46626	2.86e-05	0.00115097
ENSMUSG00000072235	Tuba1a	0.359698	9.78666	2.88e-05	0.00115709
ENSMUSG00000038777	Sema6c	-0.423929	4.36033	2.89e-05	0.00116055
ENSMUSG00000036306	Lzts1	0.313352	7.0503	2.94e-05	0.00118036
ENSMUSG00000029608	Rph3a	-0.328535	9.17238	2.97e-05	0.00118938
ENSMUSG00000033863	Klf9	-0.338728	7.88756	2.98e-05	0.00119149
ENSMUSG00000039683	Sdk1	0.475919	3.9044	2.98e-05	0.00119149
ENSMUSG00000062151	Unc13c	-0.377288	5.05952	3.07e-05	0.00122548
ENSMUSG00000100980	Gm29100	0.765982	2.18326	3.08e-05	0.00122588
ENSMUSG00000026163	Sphkap	0.339126	7.93508	3.13e-05	0.00124725
ENSMUSG00000055296	Tmem245	0.33271	7.32532	3.14e-05	0.00125022
ENSMUSG00000031839	Hsbp1	0.311343	7.25318	3.17e-05	0.00125792
ENSMUSG00000038295	Atg9b	0.660092	2.15533	3.18e-05	0.00125972
ENSMUSG00000006818	Sod2	-0.33454	7.84483	3.19e-05	0.00126254
ENSMUSG00000010505	Myt1	0.525065	2.90249	3.29e-05	0.00130329
ENSMUSG00000043673	Kcns3	-0.602265	2.62104	3.32e-05	0.00131133
ENSMUSG00000064179	Tnnt1	-1.44889	-0.0307941	3.39e-05	0.00133808
ENSMUSG00000020121	Srgap1	0.393615	4.16417	3.4e-05	0.00134008
ENSMUSG00000053141	Ptprt	0.299287	7.97681	3.44e-05	0.00135602
ENSMUSG00000020690	Efcab3	2.61642	-1.47907	3.5e-05	0.00137863
ENSMUSG00000021866	Anxa11	-0.378859	5.58715	3.53e-05	0.00138438
ENSMUSG00000039004	Bmp6	-0.70149	3.48714	3.52e-05	0.00138438
ENSMUSG00000028931	Kcnab2	-0.333222	8.75	3.6e-05	0.00141021
ENSMUSG00000097805	Gm17473	2.92793	-1.69302	3.6e-05	0.00141021
ENSMUSG00000021772	Nkiras1	-0.323728	6.13888	3.61e-05	0.00141126
ENSMUSG00000034656	Cacna1a	-0.32733	7.99413	3.68e-05	0.00143845
ENSMUSG00000043165	Lor	0.560841	3.1757	3.7e-05	0.00144555
ENSMUSG00000026970	Rbms1	-0.457151	3.73476	3.71e-05	0.00144609
ENSMUSG00000049882	Vcpkmt	-0.556499	2.59964	3.72e-05	0.00144677
ENSMUSG00000099009	Rdh16f1	-6.00373	-2.20561	3.75e-05	0.00145913
ENSMUSG00000023861	Mpc1	-0.317129	6.0981	3.79e-05	0.00146997
ENSMUSG00000060802	B2m	-0.393359	5.58645	3.79e-05	0.00146997
ENSMUSG00000053310	Nrgn	-0.388494	10.1095	3.82e-05	0.00148156
ENSMUSG00000024659	Anxa1	-1.47174	0.583363	3.89e-05	0.00150497
ENSMUSG00000029648	Flt1	-0.357257	6.45451	3.9e-05	0.00150675
ENSMUSG00000024981	Acsl5	-0.34182	6.4564	3.93e-05	0.00151686
ENSMUSG00000020297	Nsg2	0.297983	9.01543	3.95e-05	0.00152454
ENSMUSG00000032355	Mlip	-0.345044	5.12989	3.99e-05	0.00153414
ENSMUSG00000038936	Sccpdh	0.520405	6.14636	3.99e-05	0.00153414
ENSMUSG00000018819	Lsp1	0.761266	1.95142	4e-05	0.00153635
ENSMUSG00000024558	Mapk4	-0.324584	6.62398	4.01e-05	0.0015393
ENSMUSG00000026764	Kif5c	-0.294682	10.0477	4.02e-05	0.00153994
ENSMUSG00000042116	Vwa1	-0.405105	5.19923	4.05e-05	0.00154998
ENSMUSG00000047228	A2ml1	-0.90713	1.04496	4.07e-05	0.00155672
ENSMUSG00000083012	Fam220a	4.37422	0.95485	4.11e-05	0.00157087
ENSMUSG00000033595	Lgi3	-0.304161	6.54342	4.17e-05	0.0015925
ENSMUSG00000091415	Ak9	3.12255	-1.84498	4.19e-05	0.00159789
ENSMUSG00000021750	Fam107a	-0.33302	8.40869	4.21e-05	0.00160336
ENSMUSG00000033278	Ptprm	-0.362968	5.65662	4.23e-05	0.00160773
ENSMUSG00000019820	Utrn	-0.317666	6.53604	4.25e-05	0.00161618
ENSMUSG00000029337	Fgf5	-0.845478	1.40011	4.26e-05	0.00161794
ENSMUSG00000047959	Kcna3	0.381867	4.26817	4.27e-05	0.00161847
ENSMUSG00000002147	Stat6	-0.512875	3.49877	4.34e-05	0.00164443
ENSMUSG00000063600	Egfem1	0.622103	2.36782	4.45e-05	0.00168484
ENSMUSG00000029769	Ccdc136	-0.344648	5.76135	4.5e-05	0.00169957
ENSMUSG00000006389	Mpl	-1.87317	-0.514708	4.52e-05	0.00170475
ENSMUSG00000034023	Fancd2	0.696212	2.46395	4.52e-05	0.00170475
ENSMUSG00000064294	Aox3	-0.763084	1.62578	4.53e-05	0.00170762
ENSMUSG00000038537	Mc3r	5.58907	-2.42978	4.55e-05	0.0017128
ENSMUSG00000098650	Gm28048	-6.76468	-1.66154	4.59e-05	0.00172393
ENSMUSG00000022747	St3gal6	-0.442761	3.74091	4.63e-05	0.00173703
ENSMUSG00000046879	Irgm1	-0.607225	2.71344	4.63e-05	0.00173703
ENSMUSG00000002957	Ap2a2	0.335554	8.40374	4.69e-05	0.00175515
ENSMUSG00000026249	Serpine2	-0.305211	6.83605	4.73e-05	0.0017682
ENSMUSG00000070639	Lrrc8b	-0.327678	7.25833	4.75e-05	0.00177563
ENSMUSG00000017412	Cacnb4	-0.437009	8.40136	4.78e-05	0.00178499
ENSMUSG00000040339	Fam102b	0.43015	5.51278	4.81e-05	0.00179219
ENSMUSG00000043091	Tuba1c	-1.26113	0.392843	4.81e-05	0.00179219
ENSMUSG00000027849	Syt6	0.513434	4.50849	4.88e-05	0.00181403
ENSMUSG00000022311	Csmd3	0.473274	5.10924	4.97e-05	0.00184569
ENSMUSG00000038375	Trp53inp2	-0.295557	7.38941	5e-05	0.00185425
ENSMUSG00000059743	Fdps	0.37259	5.67657	5.1e-05	0.00189032
ENSMUSG00000097166	9330179D12Rik	-1.17306	0.287089	5.1e-05	0.00189032
ENSMUSG00000074925	Ptar1	-0.434959	5.85116	5.13e-05	0.00189692
ENSMUSG00000042406	Atf4	-0.301986	6.8627	5.14e-05	0.00189967
ENSMUSG00000039058	Ak5	0.353022	7.58643	5.19e-05	0.00191696
ENSMUSG00000028463	Car9	3.4255	-2.01455	5.22e-05	0.00192394
ENSMUSG00000020937	Plcd3	-0.55962	3.89829	5.25e-05	0.00193264
ENSMUSG00000032280	Tle3	0.340908	5.6123	5.32e-05	0.00195833
ENSMUSG00000038007	Acer2	-0.65529	2.9052	5.36e-05	0.00197106
ENSMUSG00000026365	Cfh	-0.428813	4.68688	5.38e-05	0.00197613
ENSMUSG00000068615	Gjd2	-0.732158	2.12775	5.41e-05	0.00198245
ENSMUSG00000039813	Tbc1d2	-0.779488	1.738	5.42e-05	0.00198667
ENSMUSG00000053025	Sv2b	0.3634	9.53841	5.43e-05	0.00198713
ENSMUSG00000005968	Tuft1	-0.965698	0.992286	5.46e-05	0.00199217
ENSMUSG00000067870	Rpl31-ps8	0.362221	4.67027	5.46e-05	0.00199217
ENSMUSG00000037712	Fermt2	-0.318213	6.00972	5.48e-05	0.00199991
ENSMUSG00000087148	1700030C14Rik	3.0534	-1.60872	5.54e-05	0.00201641
ENSMUSG00000022296	Baalc	-0.289645	7.889	5.65e-05	0.00205695
ENSMUSG00000003411	Rab3b	0.357215	5.71221	5.68e-05	0.00206338
ENSMUSG00000042256	Ptchd4	-0.731814	1.964	5.68e-05	0.00206338
ENSMUSG00000001313	Rnd2	-0.380709	5.73845	5.7e-05	0.00206552
ENSMUSG00000020019	Ntn4	-0.538977	3.11356	5.72e-05	0.00207136
ENSMUSG00000022494	Shisa9	0.315976	6.26454	5.74e-05	0.00207603
ENSMUSG00000031642	Sh3rf1	0.318179	5.79926	5.75e-05	0.00207784
ENSMUSG00000084843	B230312C02Rik	-3.01597	-1.6919	5.79e-05	0.002091
ENSMUSG00000035329	Fbxo33	-0.360323	5.94381	5.82e-05	0.00209764
ENSMUSG00000037716	Ccdc33	1.94786	-1.1471	5.92e-05	0.00213436
ENSMUSG00000038702	Dsel	0.496913	4.56135	5.99e-05	0.00215611
ENSMUSG00000069833	Ahnak	-0.445411	6.15755	6.02e-05	0.00216272
ENSMUSG00000049577	Zfpm1	-0.395027	6.24966	6.03e-05	0.00216387
ENSMUSG00000054986	Sec14l3	2.01045	-1.20769	6.03e-05	0.00216387
ENSMUSG00000090125	Pou3f1	-0.384481	5.52098	6.07e-05	0.00217439
ENSMUSG00000024427	Spry4	-0.396504	4.46061	6.12e-05	0.00219054
ENSMUSG00000097109	Gm26580	-0.817038	1.7348	6.16e-05	0.00220139
ENSMUSG00000048285	Frmd6	-0.329807	5.52229	6.17e-05	0.00220267
ENSMUSG00000049100	Pcdh10	0.3387	8.53595	6.25e-05	0.00223032
ENSMUSG00000030246	Ldhb	-0.318783	8.44994	6.26e-05	0.00223247
ENSMUSG00000025404	R3hdm2	-0.306055	8.49968	6.34e-05	0.0022558
ENSMUSG00000020098	Pcbd1	0.92261	1.2207	6.36e-05	0.00226053
ENSMUSG00000021301	Hecw1	-0.374269	7.04758	6.37e-05	0.00226053
ENSMUSG00000110195	Pde2a	0.329948	9.10017	6.37e-05	0.00226053
ENSMUSG00000041062	Mslnl	-2.49837	-1.4529	6.38e-05	0.00226163
ENSMUSG00000071753	C230004F18Rik	-0.848741	7.21236	6.46e-05	0.00228632
ENSMUSG00000040055	Gjb6	-0.345615	5.84992	6.5e-05	0.00229903
ENSMUSG00000055980	Irs1	-0.357407	4.5445	6.52e-05	0.00230451
ENSMUSG00000030223	Ptpro	0.440508	4.32506	6.56e-05	0.00231693
ENSMUSG00000039543	Cfap70	1.82384	-0.737647	6.84e-05	0.00241282
ENSMUSG00000045027	Prss22	1.12794	0.494739	6.85e-05	0.00241388
ENSMUSG00000056492	Adgrf5	-0.347112	5.49884	6.87e-05	0.00241781
ENSMUSG00000036111	Lmo1	0.648431	2.87613	6.89e-05	0.00242143
ENSMUSG00000037095	Lrg1	-1.41175	1.02197	6.92e-05	0.00243205
ENSMUSG00000037638	Zbtb42	-1.32007	-0.115616	6.96e-05	0.00244049
ENSMUSG00000041028	Ghitm	-0.302386	8.51968	6.98e-05	0.00244612
ENSMUSG00000045967	Gpr158	-0.305414	7.74971	7.04e-05	0.00246424
ENSMUSG00000022246	Rai14	0.457634	3.72102	7.35e-05	0.00256996
ENSMUSG00000007817	Zmiz1	0.295184	8.07918	7.48e-05	0.00261188
ENSMUSG00000041272	Tox	0.346156	5.53268	7.48e-05	0.00261206
ENSMUSG00000022707	Gbe1	-0.526421	2.99086	7.59e-05	0.00264403
ENSMUSG00000027774	Gfm1	-0.325291	5.55229	7.59e-05	0.00264403
ENSMUSG00000026840	Lamc3	-0.537058	3.31418	7.65e-05	0.00266138
ENSMUSG00000043388	Tmem130	0.342861	7.50495	7.71e-05	0.0026793
ENSMUSG00000028885	Smpdl3b	1.13807	0.369321	7.83e-05	0.0027193
ENSMUSG00000035000	Dpp4	-0.728784	2.10908	7.9e-05	0.00273819
ENSMUSG00000068617	Efcab1	0.714368	1.88628	7.91e-05	0.00274111
ENSMUSG00000043164	Tmem212	2.74594	-1.81323	8.03e-05	0.00277967
ENSMUSG00000014164	Klhl3	0.317761	6.40784	8.11e-05	0.00280511
ENSMUSG00000038055	Dexi	-0.361198	5.07559	8.14e-05	0.00281073
ENSMUSG00000032281	Acsbg1	-0.371659	6.93823	8.17e-05	0.00281843
ENSMUSG00000044017	Adgrd1	-0.508742	3.31066	8.23e-05	0.00283762
ENSMUSG00000013419	Zfp651	-0.351925	6.72518	8.36e-05	0.00287761
ENSMUSG00000043639	Rbm20	-0.817113	1.39013	8.37e-05	0.00287761
ENSMUSG00000106831	Ube2n-ps1	0.556519	3.25311	8.39e-05	0.00288155
ENSMUSG00000029093	Sorcs2	0.328232	6.168	8.42e-05	0.00288887
ENSMUSG00000025400	Tac2	0.614564	2.2384	8.54e-05	0.00292929
ENSMUSG00000036180	Gatad2a	-0.330711	4.9927	8.58e-05	0.00293912
ENSMUSG00000027966	Col11a1	-0.887588	1.73176	8.66e-05	0.00296255
ENSMUSG00000030717	Nupr1	-0.654262	1.87547	8.68e-05	0.00296691
ENSMUSG00000045498	Pcdhb3	-0.573276	2.77186	8.73e-05	0.00297949
ENSMUSG00000048988	Elfn1	0.371374	5.30003	8.73e-05	0.00297949
ENSMUSG00000039109	F13a1	-0.934665	1.36136	8.85e-05	0.00301643
ENSMUSG00000027820	Mme	-0.528904	2.6905	9.01e-05	0.00306761
ENSMUSG00000032440	Tgfbr2	-0.393117	4.66504	9.05e-05	0.00307498
ENSMUSG00000044772	Sntn	5.42418	-2.5292	9.06e-05	0.00307498
ENSMUSG00000061119	Prcp	-0.450873	3.37495	9.06e-05	0.00307498
ENSMUSG00000038172	Ttc39b	-0.369221	6.64052	9.09e-05	0.003081
ENSMUSG00000029661	Col1a2	-0.524109	4.89059	9.19e-05	0.00311174
ENSMUSG00000014592	Camta1	-0.286823	8.25683	9.29e-05	0.00314407
ENSMUSG00000103662	Gm34294	-1.80049	-0.20602	9.36e-05	0.00316346
ENSMUSG00000035456	Prdm8	-0.350019	5.25932	9.39e-05	0.00317057
ENSMUSG00000029371	Cxcl5	1.62583	-0.679046	9.42e-05	0.00317218
ENSMUSG00000035860	Cdhr3	1.83422	-0.878172	9.41e-05	0.00317218
ENSMUSG00000039908	Slc26a11	0.648076	2.02086	9.42e-05	0.00317218
ENSMUSG00000039747	Orai2	0.316787	6.02507	9.54e-05	0.00320851
ENSMUSG00000024033	Rsph1	1.11278	0.727622	9.6e-05	0.00322432
ENSMUSG00000067860	Zic3	0.592851	2.21275	9.81e-05	0.00329281
ENSMUSG00000022129	Dct	1.81939	-0.429814	9.83e-05	0.00329699
ENSMUSG00000060260	Pwwp2b	-0.487278	2.99436	9.89e-05	0.0033118
ENSMUSG00000028949	Smarcd3	0.376775	5.73393	0.00010046	0.00336183
ENSMUSG00000002885	Adgre5	-0.438249	3.40899	0.000100943	0.0033746
ENSMUSG00000043419	Rnf227	-0.298954	6.81277	0.000101716	0.00339704
ENSMUSG00000025192	Entpd7	-0.393436	3.85712	0.000101861	0.00339851
ENSMUSG00000005397	Nid1	-0.479599	3.23668	0.000102001	0.00339975
ENSMUSG00000031139	Mcf2	-0.706345	2.0747	0.00010211	0.0034
ENSMUSG00000021591	Glrx	-0.369492	4.47429	0.000103812	0.00345322
ENSMUSG00000024664	Fads3	0.390457	5.17056	0.000104211	0.00346305
ENSMUSG00000022894	Adamts5	-0.784808	1.3977	0.000106662	0.00354096
ENSMUSG00000029212	Gabrb1	0.370032	7.76369	0.00010775	0.00357354
ENSMUSG00000028207	Asph	-0.3182	6.5078	0.00010917	0.00361345
ENSMUSG00000028370	Pappa	-2.2147	-0.926487	0.000109103	0.00361345
ENSMUSG00000079507	H2-Q1	-2.38953	-0.893241	0.000110054	0.00363908
ENSMUSG00000035067	Xkr6	-0.508564	2.81842	0.000110345	0.0036451
ENSMUSG00000027004	Frzb	-0.482771	3.32094	0.000110722	0.00365395
ENSMUSG00000055523	Gucy2g	-0.530171	3.04513	0.000111015	0.00366
ENSMUSG00000031400	G6pdx	-0.36437	4.58599	0.000111634	0.00367675
ENSMUSG00000037686	Aspg	-0.922018	1.27692	0.000112022	0.00368227
ENSMUSG00000033068	Entpd6	0.365189	5.60179	0.000111927	0.00368227
ENSMUSG00000022112	Gpc5	-0.330642	4.99917	0.000114074	0.00373855
ENSMUSG00000024713	Pcsk5	0.443599	4.29729	0.000113958	0.00373855
ENSMUSG00000042359	Osbpl6	-0.370319	6.23912	0.000114182	0.00373855
ENSMUSG00000050002	Idnk	-0.453853	3.26174	0.000114182	0.00373855
ENSMUSG00000021978	Extl3	-0.302862	7.58153	0.000114961	0.00375903
ENSMUSG00000074796	Slc4a11	0.675968	1.74682	0.000115033	0.00375903
ENSMUSG00000028555	Ttc39a	-1.15675	0.204377	0.000115954	0.00378171
ENSMUSG00000037904	Ankrd9	-0.454472	3.68763	0.00011587	0.00378171
ENSMUSG00000046449	Nexmif	0.417044	5.97217	0.00011672	0.00380296
ENSMUSG00000066952	Myo1h	1.22192	0.443129	0.000117177	0.00381415
ENSMUSG00000037408	Cnnm4	0.422945	4.17993	0.000120599	0.00392172
ENSMUSG00000026773	Pfkfb3	-0.331149	5.41128	0.000121645	0.00394801
ENSMUSG00000091228	Gm20390	0.45905	4.10527	0.00012155	0.00394801
ENSMUSG00000027340	Slc23a2	-0.284897	7.68208	0.000122278	0.00396384
ENSMUSG00000031785	Adgrg1	0.336455	6.39255	0.00012237	0.00396384
ENSMUSG00000016319	Slc25a5	-0.288385	7.07954	0.000123184	0.00398248
ENSMUSG00000036256	Igfbp7	-0.455412	4.40129	0.000123073	0.00398248
ENSMUSG00000008822	Acyp1	-0.499442	2.92816	0.000124061	0.00400696
ENSMUSG00000055128	Cgrrf1	-0.384818	3.80517	0.000125548	0.00405104
ENSMUSG00000019232	Etnppl	-0.369245	4.68601	0.000130614	0.00421045
ENSMUSG00000037474	Dtl	0.580208	3.10058	0.000131729	0.00424227
ENSMUSG00000050010	Shisa3	-2.25002	-1.10686	0.000132403	0.00425987
ENSMUSG00000024085	Man2a1	-0.328768	5.17869	0.000133659	0.00429616
ENSMUSG00000035168	Tanc1	-0.390718	4.86581	0.000134127	0.00430211
ENSMUSG00000039391	Ccdc81	1.89452	-0.997321	0.000134176	0.00430211
ENSMUSG00000049044	Rapgef4	-0.297724	9.26499	0.000134231	0.00430211
ENSMUSG00000024660	Incenp	-0.447411	3.98437	0.000135096	0.00432565
ENSMUSG00000001995	Sipa1l2	-0.317618	6.24153	0.000136195	0.00435327
ENSMUSG00000027359	Slc27a2	-0.65903	1.8902	0.000136219	0.00435327
ENSMUSG00000030283	St8sia1	-0.317616	5.86524	0.00013668	0.00436381
ENSMUSG00000032497	Lrrfip2	-0.345973	4.68163	0.000137297	0.00437933
ENSMUSG00000087103	Gm13344	-6.33625	-1.9441	0.000137464	0.00438047
ENSMUSG00000043313	Pcdhb19	-0.432877	3.53095	0.000138158	0.00439838
ENSMUSG00000069769	Msi2	-0.349535	6.44021	0.000140295	0.00446216
ENSMUSG00000043460	Elfn2	0.284094	7.75486	0.000143153	0.00454871
ENSMUSG00000063796	Slc22a8	-0.595086	3.4981	0.000146656	0.00465561
ENSMUSG00000029223	Uchl1	0.316372	8.92551	0.000147044	0.00466348
ENSMUSG00000117819	Ggnbp1	3.00925	-0.0254822	0.000147256	0.00466576
ENSMUSG00000027577	Chrna4	0.360979	5.51322	0.000148766	0.00470624
ENSMUSG00000049511	Htr1b	0.485137	4.22187	0.000148815	0.00470624
ENSMUSG00000028883	Sema3a	-0.411682	4.84159	0.000150793	0.00475882
ENSMUSG00000029155	Spata18	3.57788	-1.91065	0.000150906	0.00475882
ENSMUSG00000037815	Ctnna1	-0.302533	5.99967	0.00015075	0.00475882
ENSMUSG00000039539	Sgcz	-0.881117	1.22138	0.000151875	0.00478484
ENSMUSG00000041695	Kcnj2	-0.401081	4.16042	0.000153064	0.00481775
ENSMUSG00000028637	Ccdc30	0.459937	3.01986	0.000153827	0.00483722
ENSMUSG00000070802	Pnmal2	0.289994	8.95847	0.00015737	0.00494398
ENSMUSG00000023046	Igfbp6	-0.380605	5.47674	0.000158224	0.00496416
ENSMUSG00000040717	Il17rd	0.542576	2.67249	0.00015831	0.00496416
ENSMUSG00000029026	Trp73	1.50282	-0.595774	0.000160017	0.00501296
ENSMUSG00000063015	Ccni	-0.278939	8.21354	0.00016101	0.00503933
ENSMUSG00000025582	Nptx1	0.303308	9.02497	0.000161459	0.00504865
ENSMUSG00000038178	Slc43a2	-0.307697	5.88216	0.00016186	0.00505645
ENSMUSG00000021879	Dnah12	1.79444	-0.569648	0.000162466	0.00507065
ENSMUSG00000097587	4930578M01Rik	0.964083	0.956282	0.000163166	0.00508774
ENSMUSG00000078901	Gm14440	8.45809	-0.141221	0.000163821	0.00510339
ENSMUSG00000100600	A230077H06Rik	0.830175	1.19357	0.000164419	0.00511722
ENSMUSG00000035104	Eva1a	-0.485753	2.88974	0.000164997	0.00513043
ENSMUSG00000034127	Tspan8	-3.20813	-1.84403	0.00016516	0.00513073
ENSMUSG00000026355	Mcm6	0.575569	2.63362	0.000168153	0.00521884
ENSMUSG00000052951	C130021I20Rik	-3.01201	-1.69221	0.000168696	0.00522599
ENSMUSG00000078880	Gm14308	-0.602345	3.792	0.000168669	0.00522599
ENSMUSG00000024940	Ltbp3	-0.416442	5.09099	0.000169305	0.00523551
ENSMUSG00000035172	Plekhh3	-0.519733	3.41466	0.000169318	0.00523551
ENSMUSG00000045284	Dcaf12l1	0.360255	6.13995	0.000172342	0.0053241
ENSMUSG00000030249	Abcc9	-0.394285	3.75038	0.000173138	0.00534372
ENSMUSG00000060803	Gstp1	0.298773	6.59642	0.000173758	0.00535298
ENSMUSG00000109394	A230057D06Rik	0.529961	2.87616	0.000173684	0.00535298
ENSMUSG00000052229	Gpr17	0.297223	5.56747	0.000174527	0.00537169
ENSMUSG00000024143	Rhoq	-0.338425	4.86795	0.000174705	0.00537223
ENSMUSG00000038020	Rapgefl1	0.299804	7.56778	0.000177592	0.00545095
ENSMUSG00000064225	Paqr9	-0.297531	6.41102	0.000177444	0.00545095
ENSMUSG00000018340	Anxa6	-0.315196	6.15777	0.00017827	0.00545928
ENSMUSG00000024587	Nars	-0.286235	7.64256	0.000178135	0.00545928
ENSMUSG00000026156	B3gat2	0.390271	3.67633	0.000178354	0.00545928
ENSMUSG00000021835	Bmp4	-0.892778	1.09591	0.000178891	0.00547067
ENSMUSG00000035493	Tgfbi	-0.677482	1.71338	0.000180427	0.00551261
ENSMUSG00000027318	Adam33	-0.928911	1.24207	0.000180779	0.00551832
ENSMUSG00000018417	Myo1b	-0.332894	4.75436	0.000181116	0.00552355
ENSMUSG00000021541	Trpc7	0.848138	1.20487	0.000184282	0.00561497
ENSMUSG00000114271	Gm32224	1.24592	-0.00628029	0.000186356	0.00567297
ENSMUSG00000045319	Proser2	-0.799449	1.64177	0.000187562	0.00570449
ENSMUSG00000019312	Grb7	-0.914304	0.810919	0.000188914	0.00573515
ENSMUSG00000028804	Csmd2	0.29314	6.75161	0.000188863	0.00573515
ENSMUSG00000030259	Rassf8	-0.355332	4.04874	0.000189209	0.00573887
ENSMUSG00000038022	Mindy4	0.511058	2.5304	0.000190286	0.0057663
ENSMUSG00000051855	Mest	0.320547	5.35977	0.000191325	0.00579253
ENSMUSG00000035211	Xrra1	1.17974	0.0722908	0.000196939	0.00595331
ENSMUSG00000054423	Cadps	-0.279938	8.2198	0.000196992	0.00595331
ENSMUSG00000029710	Ephb4	-0.566421	2.90649	0.000201537	0.00608513
ENSMUSG00000031070	Mrgprf	-1.26423	0.148411	0.000201877	0.00608989
ENSMUSG00000051515	Fam181b	-0.42529	3.8147	0.000202627	0.006107
ENSMUSG00000073406	H2-Bl	-2.30812	-1.58075	0.000205478	0.00618734
ENSMUSG00000031639	Tlr3	-0.485725	3.13902	0.000208314	0.00626708
ENSMUSG00000028664	Ephb2	-0.37461	4.53068	0.00021073	0.00633404
ENSMUSG00000039982	Dtx4	0.307122	6.13601	0.000213364	0.00640746
ENSMUSG00000004032	Gstm5	-0.285357	6.06052	0.000213565	0.00640772
ENSMUSG00000039831	Arhgap29	-0.342369	4.36974	0.000214442	0.00642825
ENSMUSG00000035112	Wnk4	-0.944734	1.19599	0.000219474	0.00657318
ENSMUSG00000021223	Papln	0.832197	1.33394	0.000220198	0.00658305
ENSMUSG00000085566	A730017L22Rik	0.40753	3.32908	0.000220165	0.00658305
ENSMUSG00000023827	Agpat4	0.315862	5.66338	0.000221143	0.00660539
ENSMUSG00000043155	Hpdl	-1.09293	0.491146	0.000223805	0.00667892
ENSMUSG00000017009	Sdc4	-0.33574	5.49108	0.00022407	0.00668086
ENSMUSG00000022665	Ccdc80	0.543028	3.09743	0.000226281	0.00674074
ENSMUSG00000036036	Zfp57	0.679803	2.15857	0.000227454	0.0067636
ENSMUSG00000109715	Gm45606	-0.393916	4.32336	0.000227385	0.0067636
ENSMUSG00000033854	Kcnk10	0.434892	3.3762	0.000228742	0.00679585
ENSMUSG00000048915	Efna5	-0.321444	4.65809	0.000233457	0.00692976
ENSMUSG00000052397	Ezr	-0.318251	6.17391	0.000235122	0.00697298
ENSMUSG00000024887	Asah2	-0.394934	3.97598	0.000235483	0.0069775
ENSMUSG00000034109	Golim4	-0.356606	4.37719	0.000235887	0.00698327
ENSMUSG00000005802	Slc30a4	-0.369564	6.44499	0.000236899	0.00700701
ENSMUSG00000024330	Col11a2	-0.423483	4.12971	0.000237547	0.00701995
ENSMUSG00000001946	Esam	-0.403838	3.56385	0.000239083	0.00705284
ENSMUSG00000031972	Acta1	-0.528482	2.67373	0.000239064	0.00705284
ENSMUSG00000059674	Cdh24	-0.486152	2.99619	0.000239349	0.00705447
ENSMUSG00000056073	Grik2	0.329646	5.79383	0.000242468	0.00714008
ENSMUSG00000024066	Xdh	-0.444343	4.1099	0.000242689	0.00714028
ENSMUSG00000045932	Ifit2	-0.430877	3.42884	0.000244138	0.00717659
ENSMUSG00000024948	Map4k2	-0.308707	6.0181	0.000245623	0.00721387
ENSMUSG00000047021	Cfap65	0.645593	2.14033	0.000246779	0.00724146
ENSMUSG00000003420	Fcgrt	-0.426147	3.81857	0.000247769	0.00726411
ENSMUSG00000020366	Mapk9	-0.279342	7.94845	0.000248679	0.00728345
ENSMUSG00000042793	Lgr6	-0.679566	1.74213	0.000249083	0.00728345
ENSMUSG00000046321	Hs3st2	0.340392	6.17674	0.000248874	0.00728345
ENSMUSG00000038065	Mturn	0.283464	7.57915	0.000253432	0.00740413
ENSMUSG00000029420	Rimbp2	0.287778	7.68564	0.000254193	0.00741985
ENSMUSG00000056148	Rdh9	3.91483	-2.24934	0.00025731	0.00750428
ENSMUSG00000062859	Tcp11	2.21012	-1.5818	0.000258422	0.00753013
ENSMUSG00000033966	Cdkl4	0.367119	4.14783	0.000259051	0.00754187
ENSMUSG00000026826	Nr4a2	-0.450436	4.0401	0.000261463	0.0075856
ENSMUSG00000025743	Sdc3	0.319375	8.00601	0.00026106	0.0075856
ENSMUSG00000033327	Tnxb	-0.724016	2.5693	0.000261118	0.0075856
ENSMUSG00000034320	Slc26a2	-0.460344	3.22292	0.00026146	0.0075856
ENSMUSG00000068205	Macrod2	0.327885	5.82597	0.000264858	0.00767416
ENSMUSG00000085208	Brip1os	-0.464459	3.08373	0.000264975	0.00767416
ENSMUSG00000056211	R3hdm1	-0.274197	8.22638	0.00026571	0.00768878
ENSMUSG00000019467	Arhgef25	-0.265836	7.22763	0.000267037	0.00772048
ENSMUSG00000049791	Fzd4	-0.381167	3.62811	0.000267761	0.00773471
ENSMUSG00000027499	Pkia	0.392018	7.31797	0.000268537	0.00775042
ENSMUSG00000043659	Npsr1	-0.759121	1.66999	0.000271551	0.00783062
ENSMUSG00000020038	Cry1	-0.342146	4.15983	0.000272203	0.00784263
ENSMUSG00000092412	Gm20507	6.17166	-2.05119	0.000274669	0.00790686
ENSMUSG00000022013	Dnajc15	-0.315104	5.78273	0.000274927	0.00790746
ENSMUSG00000041380	Htr2c	-0.398734	5.03415	0.000276028	0.00793229
ENSMUSG00000041058	Wwp1	-0.366125	5.60315	0.000281538	0.00808368
ENSMUSG00000021340	Gpld1	-0.294151	5.33906	0.000282261	0.00809745
ENSMUSG00000029123	Stk32b	1.29831	0.0639266	0.000282632	0.00810115
ENSMUSG00000013593	Ndufs2	-0.29038	7.17733	0.000283307	0.00810675
ENSMUSG00000031065	Cdk16	-0.292065	8.16333	0.000283556	0.00810675
ENSMUSG00000036304	Zdhhc23	-0.315048	5.15561	0.000283554	0.00810675
ENSMUSG00000042331	Specc1	-0.276945	6.67837	0.00028545	0.00815391
ENSMUSG00000068699	Flnc	-0.689108	1.88433	0.000289094	0.00825092
ENSMUSG00000020205	Phlda1	-0.347264	4.91893	0.00028984	0.00826514
ENSMUSG00000117713	AC153155.1	-1.06334	0.752909	0.000290297	0.0082711
ENSMUSG00000022376	Adcy8	-0.343661	5.24486	0.000292385	0.00831638
ENSMUSG00000027875	Hmgcs2	0.453445	3.1128	0.000292138	0.00831638
ENSMUSG00000021337	Scgn	1.83329	-1.12755	0.000294686	0.00837472
ENSMUSG00000021913	Ogdhl	-0.325044	6.99057	0.000295022	0.00837713
ENSMUSG00000032680	6820408C15Rik	1.22437	0.0375481	0.000296872	0.00842248
ENSMUSG00000028487	Bnc2	-2.27407	-1.45323	0.000297441	0.00843145
ENSMUSG00000018012	Rac3	0.436594	3.72284	0.000298624	0.00845781
ENSMUSG00000036377	C530008M17Rik	0.297279	6.46557	0.000300364	0.00849988
ENSMUSG00000035105	Egln3	-0.450919	3.49687	0.000301375	0.00852126
ENSMUSG00000047766	Lrrc49	-0.308127	5.69424	0.000301894	0.00852869
ENSMUSG00000015653	Steap2	-0.444985	3.8801	0.000302301	0.00853296
ENSMUSG00000003617	Cp	-0.386541	3.94537	0.000302957	0.00854426
ENSMUSG00000026930	Gpsm1	0.355767	5.18893	0.000304306	0.00857505
ENSMUSG00000083672	Kpna2-ps	3.01489	-1.63668	0.00030583	0.00861073
ENSMUSG00000042105	Inpp5f	-0.329631	6.45105	0.000306495	0.00862218
ENSMUSG00000021719	Rgs7bp	-0.320004	8.76869	0.000308983	0.00868484
ENSMUSG00000107176	Gm9794	-6.13304	-2.08846	0.000309943	0.00870449
ENSMUSG00000028064	Sema4a	0.311745	5.9458	0.000314074	0.00881309
ENSMUSG00000001151	Pcnt	-0.332036	5.68256	0.000314572	0.00881964
ENSMUSG00000029651	Mtus2	-0.303626	5.82725	0.000316665	0.00887086
ENSMUSG00000054667	Irs4	1.41623	-0.504328	0.000321028	0.00898556
ENSMUSG00000040428	Plekha4	-1.13401	0.308111	0.000321525	0.00899193
ENSMUSG00000010461	Eya4	-0.566124	2.41037	0.000322792	0.00900472
ENSMUSG00000031189	Aff2	0.404043	3.96589	0.00032275	0.00900472
ENSMUSG00000062960	Kdr	-0.360014	4.37085	0.000322662	0.00900472
ENSMUSG00000001763	Tspan33	0.418857	4.2872	0.000324155	0.00903517
ENSMUSG00000030830	Itgal	-1.12404	0.132811	0.00032966	0.00917328
ENSMUSG00000096054	Syne1	-0.27141	9.45464	0.000329493	0.00917328
ENSMUSG00000063415	Cyp26b1	-0.950443	1.8052	0.000330252	0.00918212
ENSMUSG00000100241	Slc18a3	-1.84025	-1.18583	0.000330742	0.00918807
ENSMUSG00000020427	Igfbp3	0.424899	3.24751	0.000332991	0.00924285
ENSMUSG00000031374	Zfp92	0.647631	1.7825	0.000333509	0.00924955
ENSMUSG00000020000	Moxd1	0.443595	3.05196	0.000334001	0.00925548
ENSMUSG00000046008	Pnlip	-1.35822	-0.553721	0.00033451	0.00926191
ENSMUSG00000041144	Dnah7b	0.728059	1.7191	0.00033507	0.00926972
ENSMUSG00000117314	AC132106.1	-2.04742	-1.47728	0.00033601	0.00928802
ENSMUSG00000111044	Gm47106	1.89457	-0.556964	0.000336537	0.00929488
ENSMUSG00000029591	Ung	-0.987015	0.654807	0.000339354	0.00936494
ENSMUSG00000050271	Prag1	0.348161	6.21865	0.000345296	0.00952105
ENSMUSG00000006356	Crip2	0.351441	6.80614	0.000347085	0.00956245
ENSMUSG00000072473	1700024G13Rik	5.23602	-2.63608	0.000349509	0.0096213
ENSMUSG00000026421	Csrp1	-0.265634	7.65926	0.000352288	0.00968981
ENSMUSG00000032087	Dscaml1	0.302631	6.34372	0.000353069	0.0097033
ENSMUSG00000074364	Ehd2	-0.537243	3.39237	0.00035407	0.0097228
ENSMUSG00000044026	Slc35g1	-0.905147	0.955139	0.000355726	0.00976022
ENSMUSG00000089759	3632454L22Rik	1.033	0.638589	0.000357403	0.00979818
ENSMUSG00000032649	Colgalt2	0.421443	3.37566	0.00035781	0.0098013
ENSMUSG00000048004	Tmem196	-0.489586	4.7717	0.000360911	0.00987814
ENSMUSG00000016179	Camk1g	-0.302016	5.84148	0.000367236	0.010043
ENSMUSG00000018334	Ksr1	0.324764	5.8872	0.000369319	0.0100917
ENSMUSG00000030287	Itpr2	-0.308874	4.82299	0.000369637	0.0100921
ENSMUSG00000027674	Pex5l	-0.267793	7.75297	0.00037159	0.0101371
ENSMUSG00000067369	Trmt2b	-0.451346	3.43154	0.000372205	0.0101456
ENSMUSG00000061086	Myl4	0.406367	3.64434	0.000373156	0.0101549
ENSMUSG00000044499	Hs3st5	0.525108	2.42582	0.000372908	0.0101549
ENSMUSG00000026514	Cnih3	0.324833	6.32856	0.000374034	0.0101706
ENSMUSG00000020044	Timp3	-0.305342	6.48615	0.000375636	0.0102058
ENSMUSG00000028943	Espn	-0.495528	2.50607	0.000377273	0.0102336
ENSMUSG00000033590	Myo5c	-0.853038	0.883978	0.000377018	0.0102336
ENSMUSG00000022565	Plec	-0.290226	8.69881	0.00037803	0.0102458
ENSMUSG00000057969	Sema3b	-0.853418	1.19595	0.000381446	0.01033
ENSMUSG00000040209	Zfp704	0.270858	6.64385	0.000385475	0.0104306
ENSMUSG00000044288	Cnr1	0.389883	7.88223	0.000387229	0.0104611
ENSMUSG00000050071	Bex1	0.33535	5.1737	0.000387226	0.0104611
ENSMUSG00000048368	Omd	-1.84413	-0.529046	0.000388108	0.0104764
ENSMUSG00000038403	Hfe2	-1.22844	0.0658737	0.000389164	0.0104964
ENSMUSG00000024695	Zfp91	-0.281191	7.42851	0.000390191	0.0105156
ENSMUSG00000067288	Rps28	0.428022	4.41263	0.000391467	0.0105415
ENSMUSG00000074071	Fam169b	2.11306	-1.24987	0.000397732	0.0107016
ENSMUSG00000078897	Gm4724	0.534872	2.88333	0.00040063	0.0107708
ENSMUSG00000025420	Katnal2	0.67362	1.88309	0.000402253	0.0108056
ENSMUSG00000041372	B4galnt3	-1.07152	0.265442	0.000402572	0.0108056
ENSMUSG00000001627	Ifrd1	-0.304761	5.0444	0.000404162	0.0108396
ENSMUSG00000032735	Ablim3	0.343659	4.81932	0.000404702	0.0108454
ENSMUSG00000005237	Dnah2	0.624966	1.8033	0.000407141	0.0108932
ENSMUSG00000063919	Srrm4	0.278777	5.67278	0.000406997	0.0108932
ENSMUSG00000027792	Bche	-0.56137	2.44883	0.000408265	0.0109146
ENSMUSG00000040740	Slc25a34	0.491426	2.90455	0.000410418	0.0109633
ENSMUSG00000054252	Fgfr3	-0.348006	6.78441	0.000410857	0.0109663
ENSMUSG00000030739	Myh14	-0.342237	5.36056	0.000411774	0.010982
ENSMUSG00000094065	Gm21541	-7.44272	-1.06955	0.000415131	0.0110627
ENSMUSG00000036019	Tmtc2	-0.431223	3.80458	0.000416313	0.0110853
ENSMUSG00000000202	Btbd17	-0.416713	4.21394	0.000419398	0.0111585
ENSMUSG00000048706	Lurap1l	-0.418655	3.56266	0.000420691	0.011184
ENSMUSG00000026241	Nppc	0.592069	2.23112	0.000421136	0.0111869
ENSMUSG00000038301	Snx10	0.348589	6.79212	0.000422532	0.0112151
ENSMUSG00000038291	Snx25	-0.290317	5.54985	0.000427404	0.0113354
ENSMUSG00000022661	Cd200	0.311496	6.26431	0.000431486	0.0114345
ENSMUSG00000001943	Vsig2	-0.909567	1.18786	0.00043262	0.0114555
ENSMUSG00000028716	Pdzk1ip1	-3.85225	-2.33601	0.000433414	0.0114674
ENSMUSG00000002105	Slc39a13	-0.394575	3.9752	0.000434634	0.0114906
ENSMUSG00000101693	Gm19461	-1.54473	-0.859272	0.00043666	0.011535
ENSMUSG00000027070	Lrp2	2.35524	-1.84502	0.000438655	0.0115694
ENSMUSG00000078591	Hs3st4	0.286493	5.81887	0.000438603	0.0115694
ENSMUSG00000006386	Tek	-0.346573	4.11587	0.000441547	0.0116365
ENSMUSG00000021534	1700001L19Rik	0.404213	3.7391	0.000442994	0.0116654
ENSMUSG00000006464	Bbs1	0.283947	5.70554	0.000443876	0.0116702
ENSMUSG00000032376	Usp3	-0.354661	4.05771	0.000443621	0.0116702
ENSMUSG00000015850	Adamtsl4	-0.446472	2.80321	0.000448133	0.0117728
ENSMUSG00000029838	Ptn	-0.258111	7.7726	0.000450957	0.0118377
ENSMUSG00000059401	Mamld1	0.308731	5.73956	0.000451883	0.0118527
ENSMUSG00000039059	Hrh3	0.343516	6.66362	0.000458376	0.0120136
ENSMUSG00000038248	Sobp	0.269753	7.41624	0.000460024	0.0120473
ENSMUSG00000000552	Zfp385a	-0.360018	5.94622	0.000466076	0.0121676
ENSMUSG00000020585	Laptm4a	-0.258242	7.01901	0.000465907	0.0121676
ENSMUSG00000027403	Tgm6	2.74994	-1.81345	0.000465477	0.0121676
ENSMUSG00000101249	Gm29216	0.274723	9.84726	0.000465625	0.0121676
ENSMUSG00000057818	1600029O15Rik	1.1518	-0.0988557	0.000468126	0.0122115
ENSMUSG00000011154	Cfap161	2.34339	-1.66449	0.000470077	0.0122529
ENSMUSG00000101337	Dnah7c	0.799995	1.39972	0.00047162	0.0122835
ENSMUSG00000070803	Cited4	-0.417279	3.30322	0.000473645	0.0123266
ENSMUSG00000007655	Cav1	-0.371436	3.5692	0.000474506	0.0123394
ENSMUSG00000053317	Sec61b	0.44443	3.08196	0.00047678	0.0123871
ENSMUSG00000114306	Gm3227	1.53782	-0.622542	0.000477082	0.0123871
ENSMUSG00000036218	Pdzrn4	0.440724	2.95455	0.000480309	0.0124611
ENSMUSG00000029309	Sparcl1	-0.255139	10.7426	0.00048254	0.0125028
ENSMUSG00000046204	Pnma2	0.289806	6.08902	0.000483038	0.0125028
ENSMUSG00000059842	Zfp341	0.416723	3.57283	0.000482793	0.0125028
ENSMUSG00000006764	Tph2	-1.37929	-0.735619	0.0004835	0.012505
ENSMUSG00000027668	Mfn1	-0.273666	5.97325	0.000487387	0.0125915
ENSMUSG00000034744	Nagk	0.35094	4.51466	0.000487596	0.0125915
ENSMUSG00000020275	Rel	-0.539604	2.43579	0.000488645	0.0126088
ENSMUSG00000031258	Xkrx	-1.34745	-0.607671	0.00048946	0.01262
ENSMUSG00000021587	Pcsk1	-0.395966	6.53741	0.000498215	0.0128359
ENSMUSG00000020053	Igf1	-0.408501	3.47157	0.000499518	0.0128595
ENSMUSG00000033849	B3galt2	0.421762	6.33772	0.000501397	0.012888
ENSMUSG00000041939	Mvk	0.36714	3.995	0.000501019	0.012888
ENSMUSG00000022686	B3gnt5	1.2899	-0.250118	0.000502577	0.0129084
ENSMUSG00000010122	Slc47a1	-1.7319	0.527604	0.00050889	0.0130605
ENSMUSG00000041957	Pkp2	0.535482	2.48079	0.000509979	0.0130784
ENSMUSG00000028158	Mttp	0.386494	3.45407	0.000511408	0.0131049
ENSMUSG00000020884	Asgr1	-1.25495	-0.155879	0.000516391	0.0132225
ENSMUSG00000022342	Kcnv1	-0.359315	6.8085	0.00051899	0.0132694
ENSMUSG00000028291	Akirin2	0.324566	5.59378	0.000519018	0.0132694
ENSMUSG00000056973	Ces1d	3.61877	-2.42962	0.000519825	0.0132798
ENSMUSG00000028226	Mmp16	0.351343	4.90809	0.000521157	0.0133037
ENSMUSG00000020591	Ntsr2	-0.321939	6.4061	0.000522733	0.0133337
ENSMUSG00000111890	Gm48836	-5.1808	-2.69195	0.000525122	0.0133844
ENSMUSG00000073876	Gm13305	-1.51574	-0.876081	0.000525655	0.0133877
ENSMUSG00000057530	Ece1	-0.321742	5.7679	0.000526249	0.0133927
ENSMUSG00000048022	Tmem229a	-0.340181	6.07442	0.000528912	0.0134502
ENSMUSG00000020486	2022-09-04	-0.258707	6.95426	0.00053047	0.0134795
ENSMUSG00000028042	Zbtb7b	-0.381027	3.65058	0.000540089	0.0137135
ENSMUSG00000057531	Dtnbp1	-0.345619	5.11178	0.000542194	0.0137565
ENSMUSG00000035355	Kcnh4	-0.487266	3.57912	0.000546949	0.0138666
ENSMUSG00000020154	Ptprb	-0.29777	6.0426	0.000547859	0.0138791
ENSMUSG00000013367	Iglon5	-0.346459	4.56416	0.000549123	0.0139006
ENSMUSG00000018862	Otop3	3.38197	-2.05114	0.000552984	0.0139808
ENSMUSG00000019977	Hbs1l	-0.277535	5.52404	0.000553129	0.0139808
ENSMUSG00000036817	Sun1	-0.262779	6.39925	0.000555406	0.0140277
ENSMUSG00000028104	Polr3gl	0.415448	3.23355	0.000557323	0.0140648
ENSMUSG00000036915	Kirrel2	-0.458162	3.05995	0.000557719	0.0140648
ENSMUSG00000001542	Ell2	-0.392648	4.72696	0.000562645	0.0141783
ENSMUSG00000020695	Mrc2	-0.656786	3.32639	0.000566901	0.0142748
ENSMUSG00000022438	Parvb	0.316608	4.27309	0.000568313	0.0142995
ENSMUSG00000005611	Mrvi1	-0.684674	2.05686	0.000569872	0.014328
ENSMUSG00000097216	4932441J04Rik	-0.57439	3.11209	0.000570512	0.0143333
ENSMUSG00000024654	Asrgl1	-0.252981	7.06929	0.000571612	0.0143501
ENSMUSG00000027524	Edn3	-0.535412	2.18702	0.000575599	0.0144351
ENSMUSG00000028488	Sh3gl2	0.278169	8.35463	0.000575863	0.0144351
ENSMUSG00000079436	Kcnj13	-1.71167	-0.621605	0.000582415	0.0145884
ENSMUSG00000020904	Cfap52	1.77849	-1.35946	0.000584492	0.0146294
ENSMUSG00000033227	Wnt6	-0.822852	1.32921	0.000585738	0.0146496
ENSMUSG00000003721	Insig2	-0.296191	5.42467	0.000587601	0.0146715
ENSMUSG00000026824	Kcnj3	-0.297177	6.90425	0.000587763	0.0146715
ENSMUSG00000042707	Dnali1	1.51768	-0.813531	0.000587934	0.0146715
ENSMUSG00000000530	Acvrl1	-0.374393	3.95483	0.000589406	0.0146973
ENSMUSG00000020175	Rab36	0.34434	4.6799	0.000592792	0.0147688
ENSMUSG00000026473	Glul	-0.254083	10.491	0.000593162	0.0147688
ENSMUSG00000030718	Ppme1	-0.264198	7.9654	0.000593919	0.0147767
ENSMUSG00000021457	Syk	-0.541353	2.23269	0.00059521	0.0147978
ENSMUSG00000050122	Vwa3b	1.22191	-0.371692	0.000596635	0.0148221
ENSMUSG00000028137	Celf3	0.315456	6.73947	0.000597196	0.014825
ENSMUSG00000024063	Lbh	-0.303474	5.29698	0.000603211	0.0149632
ENSMUSG00000055003	Lrtm2	-0.295921	5.98614	0.000604644	0.0149876
ENSMUSG00000031997	Trpc6	0.373115	4.1628	0.000607572	0.015049
ENSMUSG00000116876	Gm49721	3.07578	-1.8777	0.000613446	0.0151833
ENSMUSG00000037649	H2-DMa	0.471385	3.31773	0.000615483	0.0152224
ENSMUSG00000056608	Chd9	-0.254074	7.02246	0.000620913	0.0153453
ENSMUSG00000039384	Dusp10	-0.491152	2.64257	0.000621516	0.0153488
ENSMUSG00000004961	Syt5	0.300917	7.36936	0.000622821	0.0153697
ENSMUSG00000001942	Siae	-0.324613	4.40421	0.000625414	0.0154223
ENSMUSG00000109431	Gm45161	2.29904	-1.87728	0.000627307	0.0154575
ENSMUSG00000030352	Tspan9	-0.319127	4.95981	0.000628003	0.0154632
ENSMUSG00000104362	Gm37928	0.707584	1.52368	0.000628569	0.0154658
ENSMUSG00000019235	Rps6kl1	0.389879	5.01101	0.000632222	0.0155442
ENSMUSG00000018171	Vmp1	-0.291408	6.29871	0.000633065	0.0155496
ENSMUSG00000050592	Fam78a	-0.45053	2.92759	0.000633376	0.0155496
ENSMUSG00000033196	Myh2	-0.777658	1.20909	0.000635012	0.0155784
ENSMUSG00000050640	Tmem150c	0.302531	5.3426	0.000637103	0.0156181
ENSMUSG00000020864	Ankrd40	-0.24941	6.97529	0.000638453	0.0156397
ENSMUSG00000056493	Foxk1	0.26952	6.3798	0.00063938	0.015651
ENSMUSG00000039943	Plcb4	-0.285283	6.10004	0.000649482	0.0158866
ENSMUSG00000038539	Atf5	-0.379097	3.96106	0.000663129	0.0162085
ENSMUSG00000030590	Fam98c	-0.335033	4.93096	0.000663655	0.0162095
ENSMUSG00000034151	Zbbx	2.03524	-1.1869	0.000664352	0.0162111
ENSMUSG00000038260	Trpm4	-0.439504	3.59595	0.000664691	0.0162111
ENSMUSG00000116604	Gm49745	3.05308	-2.24915	0.000666413	0.0162412
ENSMUSG00000031883	Car7	-0.445276	3.42334	0.000668064	0.0162696
ENSMUSG00000028917	Plekhm2	-0.300068	6.9088	0.000673914	0.0164
ENSMUSG00000034813	Grip1	0.357858	4.38667	0.00067455	0.0164036
ENSMUSG00000035873	Pawr	-0.682001	1.55419	0.000675421	0.0164128
ENSMUSG00000004633	Chn2	-0.272937	5.59986	0.000676361	0.0164237
ENSMUSG00000022762	Ncam2	0.437356	7.11325	0.000679449	0.0164866
ENSMUSG00000099760	Gm28800	-0.650412	1.63191	0.000693224	0.0168087
ENSMUSG00000096979	Gm26880	-0.384535	4.13663	0.000694904	0.0168372
ENSMUSG00000052911	Lamb2	-0.373582	5.26942	0.000696166	0.0168555
ENSMUSG00000030256	Bhlhe41	-0.279163	5.12236	0.000698353	0.0168962
ENSMUSG00000024074	Crim1	0.282733	6.97742	0.000702027	0.0169728
ENSMUSG00000056486	Chn1	-0.252129	9.91594	0.000721931	0.0174413
ENSMUSG00000032092	Mpzl2	-1.3163	0.458348	0.000722776	0.0174491
ENSMUSG00000029101	Rgs12	0.326612	5.2311	0.000727902	0.0175602
ENSMUSG00000031893	Tsnaxip1	3.05601	-2.24897	0.000730662	0.017614
ENSMUSG00000032083	Apoa1	-3.38383	-0.621731	0.000734153	0.0176854
ENSMUSG00000028100	Nudt17	-0.639335	1.89795	0.000740856	0.017834
ENSMUSG00000027698	Nceh1	-0.270255	7.21757	0.000751843	0.0180854
ENSMUSG00000027082	Tfpi	-0.688305	1.51006	0.000757091	0.0181855
ENSMUSG00000114019	Gm47155	-0.405785	4.53811	0.000756867	0.0181855
ENSMUSG00000072704	Smim10l1	-0.319096	6.93731	0.000761483	0.0182778
ENSMUSG00000040563	Plppr2	0.301612	7.59703	0.000766174	0.0183772
ENSMUSG00000041205	Map6d1	-0.29404	5.59189	0.000768041	0.0184087
ENSMUSG00000046330	Rpl37a	0.28373	5.75826	0.000770728	0.0184599
ENSMUSG00000028977	Casz1	-0.49717	3.06957	0.000772252	0.0184715
ENSMUSG00000035498	Cdcp1	-1.45249	-0.592933	0.000772322	0.0184715
ENSMUSG00000042202	Slc35e2	-0.287668	5.86966	0.000778113	0.0185967
ENSMUSG00000022237	Ankrd33b	-0.252968	7.31827	0.000795675	0.0190028
ENSMUSG00000047369	Dnah14	1.16422	0.270651	0.000796575	0.0190107
ENSMUSG00000039349	C130074G19Rik	-0.305116	5.83944	0.000798121	0.019034
ENSMUSG00000048960	Prex2	-0.320133	6.5646	0.000817727	0.0194876
ENSMUSG00000075296	Aldh3b2	0.867988	0.706729	0.0008241	0.0196255
ENSMUSG00000029408	Abcb9	-0.350824	5.54183	0.000825029	0.0196336
ENSMUSG00000075225	Ccdc162	1.3003	-0.52996	0.000825914	0.0196406
ENSMUSG00000038623	Tm6sf1	-0.321893	3.9421	0.000827595	0.0196666
ENSMUSG00000027015	Cybrd1	0.776029	1.12466	0.000832541	0.01977
ENSMUSG00000095463	Entpd4	-0.268826	6.20446	0.000852899	0.0202391
ENSMUSG00000063952	Brpf3	0.284725	5.41627	0.000853612	0.0202416
ENSMUSG00000050854	Tmem125	-0.482315	2.47618	0.000856253	0.0202898
ENSMUSG00000030088	Aldh1l1	-0.294533	5.91023	0.000863967	0.0204581
ENSMUSG00000026915	Strbp	-0.297723	8.08846	0.000869313	0.02057
ENSMUSG00000004085	Map3k20	-0.389415	3.23682	0.000870405	0.0205813
ENSMUSG00000026587	Astn1	0.258697	8.37729	0.000873661	0.0206436
ENSMUSG00000038932	Tcfl5	1.14158	-0.0431798	0.000878051	0.0207327
ENSMUSG00000059325	Hopx	0.310626	4.83689	0.000881624	0.0208023
ENSMUSG00000035041	Creb3l3	1.30716	-0.31455	0.000884104	0.0208461
ENSMUSG00000058400	Qrfpr	-0.995508	0.196945	0.000885593	0.0208665
ENSMUSG00000030657	Xylt1	0.249398	6.62167	0.000887929	0.0209068
ENSMUSG00000021775	Nr1d2	-0.314717	6.78095	0.000888996	0.0209171
ENSMUSG00000050534	Htr5b	-0.85281	0.883654	0.000890699	0.0209424
ENSMUSG00000020277	Pfkl	0.293429	7.5743	0.000892364	0.0209651
ENSMUSG00000043144	Aqp6	-1.5849	-1.10626	0.00089355	0.0209651
ENSMUSG00000059213	Ddn	0.28776	10.2245	0.000893241	0.0209651
ENSMUSG00000022323	Rida	-0.383502	3.827	0.000898072	0.0210564
ENSMUSG00000036103	Colec12	-0.441927	3.33751	0.000901229	0.0211008
ENSMUSG00000115099	1700087I21Rik	0.492427	2.44986	0.000901224	0.0211008
ENSMUSG00000045969	Ing1	-0.284256	5.18207	0.000907143	0.0212244
ENSMUSG00000072591	5930412G12Rik	-1.15698	0.0222605	0.000915122	0.021381
ENSMUSG00000073678	Pgap1	0.367486	5.91089	0.00091474	0.021381
ENSMUSG00000036298	Slc2a13	-0.274927	7.52801	0.000918116	0.021436
ENSMUSG00000045733	Sprn	0.281636	7.59096	0.000925154	0.0215701
ENSMUSG00000050390	C77080	-0.385342	5.01126	0.000924683	0.0215701
ENSMUSG00000117648	AC154366.4	1.2594	-0.555512	0.000926928	0.0215964
ENSMUSG00000055761	Nkain3	0.545642	2.25043	0.000931436	0.0216822
ENSMUSG00000075254	Heg1	-0.273694	5.42689	0.000931911	0.0216822
ENSMUSG00000049191	Rtl5	-0.288521	4.69205	0.000935373	0.0217476
ENSMUSG00000018574	Acadvl	-0.295471	5.10787	0.000937881	0.0217907
ENSMUSG00000026650	Meig1	1.75719	-1.27051	0.000941501	0.0218444
ENSMUSG00000032733	Snx33	-0.38095	3.22958	0.000941121	0.0218444
ENSMUSG00000022678	Nde1	-0.31862	3.94414	0.000943867	0.0218841
ENSMUSG00000055067	Smyd3	0.30541	5.3283	0.000947677	0.0219473
ENSMUSG00000072940	Gm10443	1.08084	0.376558	0.000947909	0.0219473
ENSMUSG00000037697	Ddhd1	-0.259914	6.2989	0.000952778	0.0220447
ENSMUSG00000025608	Podxl	-0.322173	5.84415	0.000970969	0.02245
ENSMUSG00000056724	Nbeal2	0.387597	3.98782	0.000976176	0.0225548
ENSMUSG00000084865	Gm15723	-1.30262	-0.416809	0.00098204	0.0226746
ENSMUSG00000025425	St8sia5	-0.249415	6.62622	0.000984736	0.0227211
ENSMUSG00000027702	Lrrc34	3.52929	-2.47847	0.00098746	0.0227682
ENSMUSG00000021704	Mtx3	-0.316813	5.31821	0.000991416	0.0228436
ENSMUSG00000002699	Lcp2	0.730268	1.14127	0.000992596	0.0228551
ENSMUSG00000043439	Epop	-0.322681	7.02533	0.000994027	0.0228722
ENSMUSG00000041841	Rpl37	0.309192	6.09325	0.000996128	0.0229048
ENSMUSG00000057278	Snrpg	0.442913	2.84298	0.000997094	0.0229112
ENSMUSG00000039191	Rbpj	-0.317175	5.20588	0.000999528	0.0229411
ENSMUSG00000091542	Gm17167	-0.286707	6.06654	0.00099977	0.0229411
ENSMUSG00000018387	Shroom1	0.349925	3.53883	0.00100443	0.023011
ENSMUSG00000035126	Wdr78	0.404105	3.40185	0.0010043	0.023011
ENSMUSG00000111117	A730065G17Rik	2.25045	-1.91055	0.00100489	0.023011
ENSMUSG00000032883	Acsl3	-0.26342	7.59828	0.00100897	0.0230886
ENSMUSG00000025025	Mxi1	-0.264453	6.24431	0.00101332	0.0231722
ENSMUSG00000054814	Usp46	0.280406	6.9146	0.00101581	0.0232133
ENSMUSG00000029122	Evc	-0.402429	3.23529	0.00101865	0.0232464
ENSMUSG00000043004	Gng2	0.306806	7.38975	0.00101805	0.0232464
ENSMUSG00000004891	Nes	-0.352605	3.73949	0.0010195	0.02325
ENSMUSG00000096929	A330023F24Rik	-0.331419	5.28905	0.00103332	0.0235489
ENSMUSG00000046182	Gsg1l	0.292973	6.477	0.00103875	0.0236565
ENSMUSG00000020251	Glt8d2	0.394978	4.60986	0.00104091	0.0236896
ENSMUSG00000002897	Il17ra	-0.293502	4.73853	0.00104209	0.0237002
ENSMUSG00000002578	Ikzf4	0.342187	3.94143	0.0010434	0.0237139
ENSMUSG00000027257	Pacsin3	-0.318124	4.40312	0.00104468	0.0237269
ENSMUSG00000041096	Tspyl2	0.250708	6.28743	0.00105287	0.0238965
ENSMUSG00000020609	Apob	-4.63314	-1.81227	0.00105369	0.0238989
ENSMUSG00000005973	Rcn1	0.345984	3.99765	0.00106256	0.0240837
ENSMUSG00000110996	Gm36251	1.19042	-0.238778	0.00106952	0.0242251
ENSMUSG00000030137	Tuba8	-0.468711	3.25137	0.00107386	0.0243069
ENSMUSG00000059003	Grin2a	-0.278967	8.60326	0.00107545	0.0243263
ENSMUSG00000001930	Vwf	-0.480971	4.97015	0.00107703	0.0243455
ENSMUSG00000027859	Ngf	-0.878094	0.620379	0.00107899	0.0243734
ENSMUSG00000028152	Tspan5	-0.248381	8.08621	0.00108069	0.024394
ENSMUSG00000064280	Ccdc146	1.99083	-1.58215	0.00108137	0.024394
ENSMUSG00000032120	C2cd2l	0.284302	7.45248	0.00108457	0.0244498
ENSMUSG00000061132	Blnk	0.397184	3.57221	0.00108562	0.0244568
ENSMUSG00000062393	Dgkk	0.957171	0.209658	0.00109029	0.0245454
ENSMUSG00000033007	Asic4	0.405663	3.50745	0.00109143	0.0245546
ENSMUSG00000003228	Grk5	0.299201	4.95993	0.00109388	0.0245931
ENSMUSG00000020814	Mxra7	-0.46303	2.96916	0.00110064	0.0247285
ENSMUSG00000027327	1700037H04Rik	0.328616	5.19369	0.00110982	0.024918
ENSMUSG00000034009	Rxfp1	0.385278	4.57295	0.0011128	0.0249387
ENSMUSG00000063358	Mapk1	0.26753	9.28003	0.00111207	0.0249387
ENSMUSG00000102627	Snurf	1.30135	0.448467	0.00111299	0.0249387
ENSMUSG00000096972	Gm26883	-7.10338	-1.42454	0.0011189	0.0250484
ENSMUSG00000085521	4930526A20Rik	5.02052	-2.75148	0.00111939	0.0250484
ENSMUSG00000030059	Tmf1	-0.312589	5.66458	0.00112662	0.0251934
ENSMUSG00000006711	D130043K22Rik	0.263715	5.7765	0.00113539	0.0253724
ENSMUSG00000036052	Dnajb5	-0.264077	7.05279	0.00113738	0.0254
ENSMUSG00000030792	Dkkl1	-0.326768	4.43178	0.00113923	0.0254242
ENSMUSG00000030495	Slc7a10	-0.341749	4.32564	0.00114535	0.0255096
ENSMUSG00000035919	Bbs9	0.385996	4.08253	0.00114513	0.0255096
ENSMUSG00000067377	Tspan6	0.378805	3.30607	0.00114453	0.0255096
ENSMUSG00000102615	Gm37844	-1.01717	0.0917148	0.00115336	0.0256708
ENSMUSG00000043557	Mdga1	-0.439499	4.44204	0.00115512	0.0256929
ENSMUSG00000025931	Paqr8	-0.244485	7.55662	0.00115616	0.025699
ENSMUSG00000049804	Armcx4	0.257355	6.62192	0.00115779	0.0257181
ENSMUSG00000069601	Ank3	-0.227894	9.15477	0.00115972	0.0257437
ENSMUSG00000021895	Arhgef3	-0.254981	6.16879	0.00116186	0.025774
ENSMUSG00000116056	Gm4544	0.889623	0.363333	0.00116887	0.0258937
ENSMUSG00000029575	Mmab	0.350774	4.54657	0.00116958	0.0258937
ENSMUSG00000033063	Cntnap3	0.387789	3.25771	0.00116935	0.0258937
ENSMUSG00000026576	Atp1b1	-0.231679	10.4789	0.00117222	0.0259177
ENSMUSG00000043913	Ccdc60	1.43851	-0.31555	0.0011721	0.0259177
ENSMUSG00000015112	Slc25a13	-0.716348	1.06673	0.00117567	0.0259768
ENSMUSG00000028132	Tmem56	-0.336462	6.64612	0.00117987	0.0260525
ENSMUSG00000060012	Kif13b	-0.274468	5.61242	0.00118371	0.02612
ENSMUSG00000004455	Ppp1cc	-0.244975	7.11814	0.00118486	0.0261279
ENSMUSG00000009549	Srp14	0.269969	5.36559	0.00119015	0.0262113
ENSMUSG00000026883	Dab2ip	-0.270194	7.48607	0.00119021	0.0262113
ENSMUSG00000033831	Fgb	-5.97496	-2.2066	0.00119335	0.0262458
ENSMUSG00000062861	Zfp28	0.419764	2.90897	0.00119276	0.0262458
ENSMUSG00000038781	Stap2	-1.03427	0.330772	0.00119527	0.0262707
ENSMUSG00000022114	Spry2	-0.260196	5.47839	0.00120088	0.0263766
ENSMUSG00000038990	Cables2	-0.273378	4.83437	0.00120188	0.0263813
ENSMUSG00000082229	Nap1l2	-0.309715	6.8992	0.0012036	0.0264016
ENSMUSG00000022639	Dubr	0.464642	2.93668	0.00120947	0.0265129
ENSMUSG00000000915	Hip1r	-0.278584	6.75929	0.00121523	0.0266218
ENSMUSG00000000563	Atp5f1	-0.277816	7.28405	0.00121796	0.026664
ENSMUSG00000035578	Iqcg	0.577145	2.72521	0.00122072	0.026707
ENSMUSG00000035189	Ano4	-0.351085	4.03507	0.00122246	0.0267275
ENSMUSG00000044071	Fam19a2	-0.305529	5.01914	0.00123109	0.0268809
ENSMUSG00000061046	Haghl	-0.289531	5.58682	0.00123066	0.0268809
ENSMUSG00000024873	Cnih2	0.294411	7.48708	0.00123271	0.0268987
ENSMUSG00000006411	Nectin4	-0.601601	1.6401	0.00124263	0.0270974
ENSMUSG00000028601	Echdc2	0.399035	3.38797	0.00124457	0.0271221
ENSMUSG00000067071	Hes6	0.404723	3.08715	0.0012527	0.0272813
ENSMUSG00000022075	Rhobtb2	-0.254057	6.9396	0.0012644	0.0275183
ENSMUSG00000115031	Gm49051	2.48676	-1.97926	0.00126892	0.0275986
ENSMUSG00000032086	Bace1	0.240352	7.18265	0.00128196	0.0278641
ENSMUSG00000086810	Gm13110	1.06887	0.298465	0.00128373	0.0278843
ENSMUSG00000074657	Kif5a	-0.231837	11.7869	0.00128814	0.0279619
ENSMUSG00000003206	Ebi3	1.27226	-0.693175	0.00128999	0.0279839
ENSMUSG00000026424	Gpr37l1	-0.293334	7.21302	0.00129336	0.0280387
ENSMUSG00000114858	Gm5790	1.79781	-1.4542	0.00129491	0.0280542
ENSMUSG00000062373	Tmem65	-0.266087	6.60934	0.00129601	0.0280598
ENSMUSG00000057134	Ado	-0.281311	5.96854	0.00130188	0.0281685
ENSMUSG00000002908	Kcnn1	-0.320778	4.1681	0.00130451	0.0282072
ENSMUSG00000038354	Ankrd35	-0.388335	3.11738	0.00131145	0.0283389
ENSMUSG00000055809	Dnaaf3	1.31804	-0.664905	0.00131456	0.0283693
ENSMUSG00000075602	Ly6a	-0.333901	4.10409	0.00131447	0.0283693
ENSMUSG00000027612	Mmp24	0.282095	5.66678	0.00132082	0.028486
ENSMUSG00000025867	Cplx2	-0.246321	9.99129	0.00132416	0.0285211
ENSMUSG00000113890	Gm48368	-0.264813	5.11895	0.00132352	0.0285211
ENSMUSG00000026094	Stk17b	-0.425211	3.0516	0.0013263	0.0285304
ENSMUSG00000069805	Fbp1	-2.84101	-2.08769	0.00132588	0.0285304
ENSMUSG00000028701	Lurap1	-0.26886	5.05888	0.00132976	0.0285863
ENSMUSG00000022436	Sh3bp1	-0.390245	3.71208	0.00133718	0.0287091
ENSMUSG00000026697	Myoc	-0.487731	3.89871	0.00133719	0.0287091
ENSMUSG00000001999	Blvra	-0.380387	3.36982	0.00133912	0.0287321
ENSMUSG00000038756	Ttll6	2.74519	-2.08867	0.00134551	0.0288507
ENSMUSG00000049670	Morn4	0.284089	5.71533	0.00134839	0.0288938
ENSMUSG00000046876	Atxn1	-0.236682	7.16864	0.00136009	0.0291258
ENSMUSG00000023224	Serping1	-0.674588	2.40967	0.00136236	0.0291558
ENSMUSG00000021870	Slmap	-0.263743	6.8076	0.00136762	0.0292496
ENSMUSG00000047843	Bri3	0.329283	3.88884	0.00136996	0.0292808
ENSMUSG00000015568	Lpl	0.331739	4.0733	0.00138241	0.0295281
ENSMUSG00000030583	Sipa1l3	0.267834	6.24054	0.00138811	0.0296299
ENSMUSG00000105594	Gm43398	-1.00511	0.433239	0.00138896	0.0296299
ENSMUSG00000004865	Srpk1	-0.250502	6.06771	0.00139133	0.0296615
ENSMUSG00000001211	Agpat3	-0.236894	8.12974	0.00139455	0.0296922
ENSMUSG00000019874	Fabp7	0.402969	3.37258	0.00139384	0.0296922
ENSMUSG00000051817	Sox12	0.35885	4.22499	0.00140013	0.029792
ENSMUSG00000091511	Vmn2r87	-0.971366	0.250282	0.001406	0.0298979
ENSMUSG00000060594	Layn	-0.552485	1.86353	0.00141	0.0299639
ENSMUSG00000047502	Mroh7	0.558283	1.92198	0.00141171	0.0299812
ENSMUSG00000032246	Calml4	3.52754	-2.47851	0.0014166	0.0300657
ENSMUSG00000025362	Rps26	0.290149	5.88455	0.00141839	0.0300847
ENSMUSG00000091345	Col6a5	1.54696	-1.07048	0.00142475	0.0302003
ENSMUSG00000028669	Pithd1	0.294358	6.19416	0.00142642	0.0302166
ENSMUSG00000006362	Cbfa2t3	0.274962	5.5847	0.00142846	0.0302248
ENSMUSG00000026663	Atf6	-0.26172	7.06102	0.00142953	0.0302248
ENSMUSG00000086316	Nbdy	0.356478	3.6276	0.00142945	0.0302248
ENSMUSG00000058159	T2	2.15181	-1.78211	0.00144416	0.0305148
ENSMUSG00000058207	Serpina3k	-6.08375	-2.12668	0.00144634	0.0305416
ENSMUSG00000026885	Ttll11	-0.271513	5.57477	0.00145925	0.0307932
ENSMUSG00000056972	Magel2	1.11781	0.217444	0.0014601	0.0307932
ENSMUSG00000106905	Gm42741	-0.493771	2.27661	0.00146617	0.0309017
ENSMUSG00000031099	Smarca1	0.375914	5.05941	0.00147921	0.0311568
ENSMUSG00000035561	Aldh1b1	0.548089	2.89949	0.00148018	0.0311575
ENSMUSG00000007033	Hspa1l	-0.439991	3.18811	0.00148985	0.0313309
ENSMUSG00000017978	Cadps2	-0.268512	6.55191	0.00149029	0.0313309
ENSMUSG00000038048	Cntnap5c	0.636975	2.20372	0.00149143	0.0313352
ENSMUSG00000024150	Mcfd2	0.277558	5.88126	0.00149845	0.0314628
ENSMUSG00000059857	Ntng1	-0.309294	4.40475	0.00152423	0.0319838
ENSMUSG00000026322	Htr4	0.678906	1.16603	0.00153165	0.0321001
ENSMUSG00000031513	Leprotl1	-0.26099	6.20792	0.00153169	0.0321001
ENSMUSG00000002274	Metrn	-0.323541	5.21164	0.00153519	0.0321532
ENSMUSG00000040016	Ptger3	0.52651	2.2919	0.00153677	0.0321661
ENSMUSG00000006740	Kif5b	-0.304408	8.25193	0.001539	0.0321925
ENSMUSG00000029334	Prkg2	0.382925	3.67932	0.00156426	0.03268
ENSMUSG00000103358	Gm37593	-0.578409	2.07884	0.00156344	0.03268
ENSMUSG00000086771	1700080G11Rik	5.01823	-2.75156	0.00157075	0.0327951
ENSMUSG00000020810	Cygb	0.276651	5.58727	0.00157634	0.0328912
ENSMUSG00000096988	A930029G22Rik	-1.21196	-0.0583497	0.0015807	0.032951
ENSMUSG00000091636	Akain1	-0.460402	2.51975	0.00158118	0.032951
ENSMUSG00000113476	Gm48309	0.353322	4.82947	0.00158612	0.0330333
ENSMUSG00000015468	Notch4	-0.378557	3.56358	0.00159345	0.0331653
ENSMUSG00000030862	Cpxm2	0.525929	1.93798	0.00160122	0.0332646
ENSMUSG00000002602	Axl	-0.264097	5.5191	0.0016002	0.0332646
ENSMUSG00000048078	Tenm4	0.247809	7.79327	0.00160049	0.0332646
ENSMUSG00000052848	C130026L21Rik	0.520535	2.2226	0.00162264	0.0336887
ENSMUSG00000031548	Sfrp1	0.361504	3.3904	0.00162438	0.0337039
ENSMUSG00000028602	Tnfrsf8	0.739965	1.09273	0.00162762	0.0337501
ENSMUSG00000056158	Car10	-0.250475	7.13066	0.00163615	0.0339059
ENSMUSG00000023169	Slc38a1	-0.225073	8.0141	0.00163824	0.0339281
ENSMUSG00000021939	Ctsb	-0.225791	9.03193	0.0016431	0.0340078
ENSMUSG00000000088	Cox5a	-0.24945	6.06546	0.0016516	0.0341411
ENSMUSG00000000753	Serpinf1	-0.486516	2.96501	0.00165108	0.0341411
ENSMUSG00000019139	Isyna1	-0.314446	5.12021	0.00165531	0.0341967
ENSMUSG00000091736	Yy2	-1.29717	0.294022	0.00166009	0.0342743
ENSMUSG00000035681	Kcnc2	-0.25372	6.94236	0.00166178	0.0342879
ENSMUSG00000040966	Slc22a2	-1.08842	0.163936	0.00166703	0.0343751
ENSMUSG00000045608	Dbx2	-0.37003	3.3725	0.00166925	0.0343996
ENSMUSG00000021090	Lrrc9	0.838796	0.7339	0.00167115	0.0344175
ENSMUSG00000035184	Fam124a	0.323456	5.00355	0.00167365	0.0344476
ENSMUSG00000017737	Mmp9	-0.977486	0.0914238	0.0016802	0.0345522
ENSMUSG00000039684	Gm5422	-5.07297	-2.75071	0.0016808	0.0345522
ENSMUSG00000001366	Fbxo9	-0.253913	6.32711	0.00168586	0.0346349
ENSMUSG00000007656	Arpp19	-0.30217	8.02992	0.00169242	0.0347483
ENSMUSG00000054256	Msi1	-0.336054	4.32712	0.00169349	0.0347488
ENSMUSG00000104178	Gm9916	1.15102	-0.454591	0.00169622	0.0347834
ENSMUSG00000026701	Prdx6	-0.238535	6.76373	0.00170276	0.0348961
ENSMUSG00000049583	Grm5	0.302736	7.95475	0.0017125	0.0350742
ENSMUSG00000022540	Rogdi	0.28519	6.35853	0.00171517	0.0350859
ENSMUSG00000079037	Prnp	0.233306	9.6283	0.00171469	0.0350859
ENSMUSG00000041020	Map7d2	-0.235052	7.5568	0.00172046	0.0351724
ENSMUSG00000059891	Tsks	1.06883	-0.0890993	0.00172243	0.0351911
ENSMUSG00000008682	Rpl10	-0.260555	6.42468	0.00172689	0.0352311
ENSMUSG00000032501	Trib1	-0.295268	4.80535	0.00172755	0.0352311
ENSMUSG00000068184	Ndufaf2	-0.372463	3.11755	0.00172592	0.0352311
ENSMUSG00000052374	Actn2	0.359795	3.34939	0.00173253	0.035311
ENSMUSG00000032548	Slco2a1	-0.975049	0.453018	0.00174871	0.0355973
ENSMUSG00000034987	Hrh2	-0.360462	3.64584	0.00174827	0.0355973
ENSMUSG00000021675	F2rl2	0.839335	1.15474	0.00175493	0.0357022
ENSMUSG00000024521	Pmaip1	-0.535536	1.88296	0.00176168	0.0357741
ENSMUSG00000029482	Aacs	0.284568	5.61972	0.00176101	0.0357741
ENSMUSG00000031451	Gas6	-0.293192	6.05831	0.00176031	0.0357741
ENSMUSG00000025576	Rbfox3	-0.258382	7.971	0.00176725	0.0358079
ENSMUSG00000032036	Kirrel3	0.278623	5.0866	0.00176599	0.0358079
ENSMUSG00000033985	Tesk2	-0.479853	2.31971	0.00176628	0.0358079
ENSMUSG00000066510	Ankdd1a	1.59956	-1.03291	0.00176764	0.0358079
ENSMUSG00000044250	Pced1b	0.528419	2.00643	0.00177023	0.0358385
ENSMUSG00000023911	Flywch2	-0.821162	1.0407	0.00177139	0.0358403
ENSMUSG00000003623	Crot	-0.300449	4.6716	0.00177276	0.0358463
ENSMUSG00000024339	Tap2	-0.426163	3.02019	0.00177815	0.0359271
ENSMUSG00000032586	Traip	0.502099	2.65663	0.00177891	0.0359271
ENSMUSG00000087334	AW495222	-1.03321	0.816039	0.00178677	0.0360641
ENSMUSG00000031239	Itm2a	-0.286818	4.72922	0.00179385	0.036185
ENSMUSG00000020151	Ptprr	0.329325	4.18642	0.00179956	0.0362735
ENSMUSG00000026600	Soat1	-0.280818	5.13859	0.00180041	0.0362735
ENSMUSG00000034936	Arl4d	-0.392921	3.77743	0.0018029	0.0363017
ENSMUSG00000034919	Ttc22	1.26179	-0.466696	0.00181365	0.0364961
ENSMUSG00000037410	Tbc1d2b	-0.302187	4.06326	0.00181913	0.0365808
ENSMUSG00000051726	Kcnf1	0.248202	7.87829	0.00182005	0.0365808
ENSMUSG00000071234	Syndig1l	0.673709	1.17383	0.00182621	0.0366824
ENSMUSG00000041708	Mpped1	0.269616	8.13774	0.00182867	0.0366877
ENSMUSG00000044783	Hjurp	-0.250766	5.6346	0.00182812	0.0366877
ENSMUSG00000025809	Itgb1	-0.269672	5.94271	0.00183603	0.0368133
ENSMUSG00000061838	Suclg2	-0.308391	3.93111	0.00183981	0.0368668
ENSMUSG00000039405	Prss23	-0.340697	4.33919	0.00184431	0.0369349
ENSMUSG00000015133	Lrrk1	-0.505127	2.61402	0.00185634	0.0371536
ENSMUSG00000034327	Kctd9	-0.415223	3.40607	0.00185746	0.0371536
ENSMUSG00000037990	Sh3rf3	0.266227	5.48286	0.00185883	0.0371588
ENSMUSG00000061143	Maml3	-0.341276	3.98463	0.00186495	0.0372588
ENSMUSG00000064115	Cadm2	-0.365027	8.33553	0.00186713	0.0372801
ENSMUSG00000029298	Gbp9	-0.588415	1.78651	0.00187537	0.0374221
ENSMUSG00000031750	Il34	0.309804	5.637	0.00189084	0.0377082
ENSMUSG00000028464	Tpm2	-0.649272	2.55421	0.0018954	0.0377767
ENSMUSG00000073830	Mup14	-5.96657	-2.20683	0.00189739	0.0377938
ENSMUSG00000060519	Tor3a	-0.46922	2.49217	0.00190144	0.0378519
ENSMUSG00000046834	Krt1	0.601178	1.41382	0.00190389	0.0378781
ENSMUSG00000030055	Rab43	-0.336645	4.22328	0.0019109	0.0379936
ENSMUSG00000055976	Cldn23	1.16106	-0.406173	0.00191198	0.0379936
ENSMUSG00000022419	Deptor	-0.34139	5.75347	0.00191963	0.0381229
ENSMUSG00000050195	Scd4	1.00008	0.0639003	0.00192713	0.0382491
ENSMUSG00000042599	Kdm7a	-0.354228	6.24324	0.00193199	0.0383175
ENSMUSG00000073555	Gm4951	-2.29164	-1.94314	0.00193287	0.0383175
ENSMUSG00000047496	Rnf152	-0.398917	4.60419	0.00194848	0.038604
ENSMUSG00000025537	Phkg1	-0.3369	3.50508	0.00194988	0.0386088
ENSMUSG00000022587	Ly6e	-0.244608	7.28961	0.00195137	0.0386153
ENSMUSG00000078302	Foxd1	-0.835271	1.67238	0.00195715	0.0387067
ENSMUSG00000033726	Emx1	-0.394441	3.94003	0.00195926	0.0387255
ENSMUSG00000082908	Gm13736	1.85604	-1.31502	0.00196254	0.0387673
ENSMUSG00000040987	Mill2	-0.732202	1.13179	0.00196545	0.038802
ENSMUSG00000048070	Pirt	-2.66991	-1.69238	0.00196735	0.0388165
ENSMUSG00000028630	Dyrk2	0.272791	6.19501	0.00196922	0.0388305
ENSMUSG00000038152	5033430I15Rik	-0.947838	0.358569	0.0019736	0.0388938
ENSMUSG00000060240	Cend1	-0.238456	7.50002	0.00198445	0.0390846
ENSMUSG00000020096	Tbata	0.866529	0.284724	0.00198686	0.0391089
ENSMUSG00000005958	Ephb3	-0.3047	5.09022	0.00200567	0.0394559
ENSMUSG00000019899	Lama2	-0.326323	4.11917	0.00200909	0.0394814
ENSMUSG00000115406	Gm49300	-0.676471	1.10793	0.00200933	0.0394814
ENSMUSG00000028036	Ptgfr	-1.36313	-0.0144849	0.00201096	0.0394829
ENSMUSG00000105560	Gm42744	2.82457	-2.38231	0.00201177	0.0394829
ENSMUSG00000056941	Commd7	0.274172	4.46889	0.00202054	0.0396316
ENSMUSG00000025946	Pth2r	1.10448	-0.127482	0.00204112	0.0400118
ENSMUSG00000060503	Olfr715	0.717325	1.62469	0.00204275	0.0400202
ENSMUSG00000026466	Tor1aip1	-0.253007	5.22067	0.00204565	0.0400535
ENSMUSG00000033420	Antxr1	-0.32061	3.83603	0.00205315	0.0401767
ENSMUSG00000043857	Mgat5b	0.282643	6.72978	0.00205627	0.0402141
ENSMUSG00000025393	Atp5b	-0.228517	9.81417	0.0020653	0.0403435
ENSMUSG00000073209	Klf14	-1.3429	-0.662014	0.00206432	0.0403435
ENSMUSG00000104415	Gm37069	-0.636666	1.25371	0.00206722	0.0403574
ENSMUSG00000037958	Nsrp1	-0.303145	4.13464	0.0020738	0.0404621
ENSMUSG00000017300	Tnnc2	-2.46521	-2.05025	0.00208073	0.0405737
ENSMUSG00000026748	Plxdc2	0.282246	5.66432	0.00208453	0.0406003
ENSMUSG00000107879	9330102E08Rik	-0.286786	4.89438	0.00208419	0.0406003
ENSMUSG00000030431	Tmem238	-0.644792	1.37552	0.00210086	0.0408945
ENSMUSG00000031210	Gpr165	-0.428598	2.7923	0.00210263	0.0409051
ENSMUSG00000028383	Hsdl2	-0.275332	4.62521	0.00211088	0.0410416
ENSMUSG00000030895	Hpx	-2.35184	-1.2693	0.00211319	0.0410625
ENSMUSG00000004885	Crabp2	-1.42602	-0.107264	0.00211813	0.0411346
ENSMUSG00000054404	Slfn5	-0.392142	3.00271	0.00212523	0.0412485
ENSMUSG00000014599	Csf1	0.28564	4.4208	0.00212669	0.0412528
ENSMUSG00000094370	Gm3373	-3.60796	-2.47799	0.00213087	0.04131
ENSMUSG00000092375	A730060N03Rik	-0.457575	2.38879	0.00214629	0.0415847
ENSMUSG00000055862	Izumo4	0.333869	3.69631	0.00215054	0.0416429
ENSMUSG00000045411	2410002F23Rik	0.248048	5.49768	0.00215357	0.0416656
ENSMUSG00000051451	Crebzf	-0.241893	5.89408	0.00215421	0.0416656
ENSMUSG00000048216	Gpr85	0.262315	5.14921	0.00216828	0.0419133
ENSMUSG00000032849	Abcc4	-0.318893	3.8841	0.00217536	0.0420258
ENSMUSG00000022770	Dlg1	-0.257834	7.67787	0.00217717	0.0420364
ENSMUSG00000048387	Osr1	-0.84599	0.972141	0.00218326	0.0421297
ENSMUSG00000043773	1700048O20Rik	0.508303	1.89837	0.00219833	0.042396
ENSMUSG00000027765	P2ry1	-0.794805	0.664994	0.00221709	0.0427331
ENSMUSG00000006179	Prss16	-1.04759	-0.0770402	0.00222145	0.0427677
ENSMUSG00000028059	Arhgef2	-0.231527	7.08499	0.00222077	0.0427677
ENSMUSG00000042032	Mat2b	-0.232224	6.66164	0.00222771	0.0428636
ENSMUSG00000091985	Gm17354	-0.463622	2.18321	0.00226838	0.0436208
ENSMUSG00000023909	Paqr4	-0.272958	5.71193	0.00227969	0.0438131
ENSMUSG00000027474	Ccm2l	-0.564082	1.56012	0.00228657	0.04392
ENSMUSG00000059456	Ptk2b	0.236675	8.87365	0.00229649	0.0440853
ENSMUSG00000029516	Cit	-0.244153	7.75039	0.00230982	0.0442772
ENSMUSG00000056656	Apol8	-0.558342	1.84848	0.00230846	0.0442772
ENSMUSG00000101860	Mindy4b-ps	-1.91744	-1.55454	0.00231048	0.0442772
ENSMUSG00000054932	Afp	-5.57321	-2.47736	0.00231219	0.0442847
ENSMUSG00000023047	Amhr2	-1.45413	-1.18575	0.00232318	0.0444696
ENSMUSG00000039179	Tekt5	-0.393866	3.00337	0.00232491	0.0444773
ENSMUSG00000021611	Tert	0.937625	0.507404	0.00233315	0.0445328
ENSMUSG00000041809	Efhc1	1.19935	-0.50418	0.00233072	0.0445328
ENSMUSG00000045333	Zfp423	0.315101	4.34536	0.00233261	0.0445328
ENSMUSG00000110332	Gm19935	1.2295	-0.406514	0.00233105	0.0445328
ENSMUSG00000040836	Gpr161	-0.341956	3.52918	0.00233612	0.0445384
ENSMUSG00000030688	Stard10	-0.342073	5.25952	0.00233484	0.0445384
ENSMUSG00000033610	Pank1	-0.272677	5.00242	0.00234309	0.0446458
ENSMUSG00000024170	Telo2	0.290138	4.42588	0.00235361	0.0447952
ENSMUSG00000029576	Radil	0.405727	3.61039	0.00235326	0.0447952
ENSMUSG00000023959	Clic5	-0.331523	3.5353	0.00235697	0.0448335
ENSMUSG00000068876	Cgn	0.411453	2.67804	0.00235948	0.0448556
ENSMUSG00000034708	Grn	0.279082	5.84975	0.00237429	0.0451116
ENSMUSG00000003559	As3mt	-0.379493	2.98272	0.00237844	0.0451133
ENSMUSG00000048486	Fitm2	-0.284106	4.97165	0.00237578	0.0451133
ENSMUSG00000059820	Nkapd1	-0.338845	3.7312	0.00237718	0.0451133
ENSMUSG00000070867	Trabd2b	-0.467177	3.18951	0.00239721	0.0454435
ENSMUSG00000007617	Homer1	-0.377104	8.60401	0.00240193	0.0454609
ENSMUSG00000026247	Ecel1	0.603651	1.64964	0.00240545	0.0454609
ENSMUSG00000028893	Sesn2	-0.326481	4.13495	0.0024003	0.0454609
ENSMUSG00000029475	Kdm2b	0.272954	4.88605	0.00240631	0.0454609
ENSMUSG00000084010	Gm13302	-0.486007	2.28413	0.00240561	0.0454609
ENSMUSG00000097435	Gm26783	-2.56861	-2.24829	0.00240274	0.0454609
ENSMUSG00000096847	Tmem151b	-0.257532	8.0463	0.00242395	0.0457425
ENSMUSG00000071723	Gspt2	0.26399	4.69213	0.00242326	0.0457425
ENSMUSG00000043110	Lrrn4	1.23515	-0.441896	0.00242735	0.0457807
ENSMUSG00000025437	Usp33	-0.260231	7.23135	0.00242986	0.0457939
ENSMUSG00000054855	Rnd1	-0.281117	4.49753	0.0024308	0.0457939
ENSMUSG00000063681	Crb1	0.886663	0.232582	0.00243559	0.0458584
ENSMUSG00000044707	Ccnjl	0.613631	1.66972	0.0024381	0.0458797
ENSMUSG00000038963	Slco4a1	-0.70119	1.06996	0.00244201	0.0459274
ENSMUSG00000116508	Gm49463	1.00214	0.0381038	0.00244736	0.0460021
ENSMUSG00000024892	Pcx	-0.274235	6.22939	0.00245128	0.0460238
ENSMUSG00000052155	Acvr2a	0.322479	5.63051	0.00245093	0.0460238
ENSMUSG00000114593	Gm19716	1.3172	0.617836	0.00245533	0.0460741
ENSMUSG00000022636	Alcam	-0.263483	7.48503	0.00246616	0.0462253
ENSMUSG00000035266	Helq	-0.399297	2.97394	0.00246478	0.0462253
ENSMUSG00000067279	Ppp1r3c	-0.252154	5.40168	0.00246778	0.0462297
ENSMUSG00000037795	N4bp2	0.447663	2.91571	0.00246977	0.046241
ENSMUSG00000038831	Ralgps1	0.226314	6.45904	0.00248073	0.0464201
ENSMUSG00000024552	Slc14a2	1.82331	-1.55554	0.00248725	0.0465161
ENSMUSG00000079557	2022-03-02	-0.270592	5.41663	0.00249408	0.0466177
ENSMUSG00000022949	Clic6	1.46764	-0.664424	0.0024972	0.0466499
ENSMUSG00000000216	Scnn1g	-2.07302	-1.4534	0.0025112	0.0468588
ENSMUSG00000026278	Bok	-0.334023	5.30311	0.00251058	0.0468588
ENSMUSG00000031980	Agt	-0.644077	2.19502	0.00251277	0.046862
ENSMUSG00000017765	Slc12a4	-0.326355	4.39243	0.00251555	0.0468876
ENSMUSG00000036790	Slitrk2	-0.346428	5.02195	0.00251728	0.0468937
ENSMUSG00000047910	Pcdhb16	-0.413507	3.04419	0.00251876	0.046895
ENSMUSG00000049422	Chchd10	-0.264757	7.03135	0.00252156	0.046921
ENSMUSG00000042515	Mum1l1	0.661547	1.27685	0.00252431	0.0469237
ENSMUSG00000025504	Eps8l2	-0.468782	2.33865	0.00252452	0.0469237
ENSMUSG00000028150	Rorc	-0.916667	0.148354	0.00252959	0.0469917
ENSMUSG00000035011	Zbtb7a	-0.232676	7.62204	0.00253356	0.0470393
ENSMUSG00000027344	Fsip1	1.78888	-1.58191	0.00254163	0.0471368
ENSMUSG00000029174	Tbc1d1	-0.269249	4.95548	0.00254121	0.0471368
ENSMUSG00000029470	P2rx4	-0.335466	3.4051	0.00254481	0.0471694
ENSMUSG00000041220	Elovl6	-0.255344	6.00671	0.00256439	0.0475061
ENSMUSG00000025395	Prim1	-0.571044	1.59322	0.00257301	0.0476392
ENSMUSG00000021636	Marveld2	-1.13287	-0.236787	0.00258436	0.0478228
ENSMUSG00000045092	S1pr1	-0.220136	7.01948	0.00261299	0.0483258
ENSMUSG00000027868	Tbx15	-1.03868	-0.0231317	0.00261805	0.0483927
ENSMUSG00000040929	Rfx3	0.319182	5.54484	0.00262636	0.0485192
ENSMUSG00000024548	Setbp1	-0.237428	5.70093	0.00262879	0.0485373
ENSMUSG00000029718	Pcolce	-0.557247	2.55472	0.00263026	0.0485375
ENSMUSG00000018042	Cyb5r3	0.294597	5.63362	0.00263985	0.0486877
ENSMUSG00000059481	Plg	-3.42572	-2.58107	0.00264302	0.0487191
ENSMUSG00000028051	Hcn3	0.339132	4.28294	0.00265845	0.0489765
ENSMUSG00000048721	Fndc9	0.535652	1.8828	0.00266113	0.0489989
ENSMUSG00000039358	Drd5	0.697809	1.66295	0.0026635	0.0490154
ENSMUSG00000047735	Samd9l	-0.487541	2.10201	0.00266552	0.0490256
ENSMUSG00000023147	Wrb	0.236232	5.72264	0.00266825	0.0490277
ENSMUSG00000060268	Armh1	2.54804	-2.20749	0.00266964	0.0490277
ENSMUSG00000086524	Pabpc1l2a-ps	2.27696	-0.996707	0.00267004	0.0490277
ENSMUSG00000026988	Wdsub1	0.389011	3.02341	0.00268428	0.0492621
ENSMUSG00000050721	Plekho2	-0.408602	3.70585	0.00268644	0.0492745
ENSMUSG00000020363	Gfpt2	-0.539323	2.24018	0.00268906	0.0492955
ENSMUSG00000041540	Sox5	-0.296976	5.15377	0.00271461	0.0497366
ENSMUSG00000022840	Adcy5	0.255765	7.81492	0.00272429	0.0498592
ENSMUSG00000102813	Gm37795	-1.41336	-1.06856	0.00272342	0.0498592
ENSMUSG00000040701	Ap1g2	0.617518	1.44051	0.00272954	0.0499279
ENSMUSG00000034063	4930590J08Rik	-1.01469	-0.09665	0.00273538	0.0500072
ENSMUSG00000044633	B530045E10Rik	-1.64855	-1.22651	0.00274052	0.0500738
ENSMUSG00000050824	Sstr5	1.69407	-1.63623	0.00275025	0.050224
ENSMUSG00000003545	Fosb	0.319436	5.49185	0.00276611	0.0504584
ENSMUSG00000026107	Nabp1	0.427405	3.44239	0.00276488	0.0504584
ENSMUSG00000117011	CT486005.1	0.870641	0.818452	0.00277177	0.0505341
ENSMUSG00000028894	Inpp5b	-0.268503	4.8665	0.0027763	0.0505889
ENSMUSG00000074517	Gm10710	1.36557	-1.10784	0.00278672	0.0507511
ENSMUSG00000045348	Nyap1	0.273438	6.42316	0.00278926	0.0507698
ENSMUSG00000000126	Wnt9a	0.306407	4.06501	0.00279723	0.050887
ENSMUSG00000075467	Dnlz	-0.272461	4.96576	0.00280027	0.0509146
ENSMUSG00000056752	Dnah9	0.526916	2.02001	0.00280428	0.050932
ENSMUSG00000020436	Gabrg2	-0.302934	7.30093	0.00280298	0.050932
ENSMUSG00000001300	Efnb2	0.2547	6.44448	0.00280762	0.0509649
ENSMUSG00000072640	Lyrm9	0.265468	4.94936	0.00281263	0.051023
ENSMUSG00000063632	Sox11	0.317127	3.87876	0.00281388	0.051023
ENSMUSG00000095079	Igha	-2.88398	-2.05077	0.00283893	0.0514492
ENSMUSG00000007021	Syngr3	0.267253	7.41531	0.0028466	0.0515602
ENSMUSG00000022885	St6gal1	0.263471	4.64474	0.00285626	0.0517072
ENSMUSG00000033805	Ephx4	-0.248028	5.41752	0.0028602	0.0517503
ENSMUSG00000021094	Dhrs7	-0.274403	4.22712	0.00287653	0.0520176
ENSMUSG00000107595	Gm44441	2.82608	-2.38244	0.00288106	0.0520713
ENSMUSG00000053297	AI854703	-0.313105	4.5531	0.00289137	0.0522079
ENSMUSG00000061887	Ssbp3	0.233023	7.57233	0.00289174	0.0522079
ENSMUSG00000051236	Msrb3	-0.371611	2.93171	0.00289648	0.0522651
ENSMUSG00000022235	Cmbl	0.517406	1.93858	0.00290377	0.05236
ENSMUSG00000053062	Jam2	-0.259452	5.26472	0.00290488	0.05236
ENSMUSG00000051166	Eml5	-0.338232	6.00359	0.00291334	0.0524842
ENSMUSG00000031527	Eri1	-0.332692	3.81745	0.00292636	0.0526903
ENSMUSG00000030376	Slc8a2	0.246495	8.95827	0.00293055	0.0527373
ENSMUSG00000026712	Mrc1	-0.633178	2.06048	0.00293624	0.0528111
ENSMUSG00000035711	Dok3	-0.427386	2.58147	0.00293904	0.052833
ENSMUSG00000024151	Msh2	-0.26476	4.86579	0.00294787	0.0529348
ENSMUSG00000027111	Itga6	-0.275999	4.73531	0.00294712	0.0529348
ENSMUSG00000051615	Rap2a	0.229272	7.35582	0.00295529	0.0530393
ENSMUSG00000006435	Neurl1a	0.266674	8.18179	0.00297722	0.0534043
ENSMUSG00000040363	Bcor	-0.256013	5.56749	0.00298431	0.0534453
ENSMUSG00000112844	Gm47036	1.90346	-1.08963	0.00298252	0.0534453
ENSMUSG00000048497	Mmgt2	-0.375223	3.13937	0.00298328	0.0534453
ENSMUSG00000047446	Arl4a	0.289927	4.99053	0.00300362	0.0537622
ENSMUSG00000046242	Nme9	3.5227	-2.4786	0.0030142	0.0538938
ENSMUSG00000048731	Ggnbp1	-0.827252	0.523567	0.00301303	0.0538938
ENSMUSG00000031217	Efnb1	0.326774	4.2686	0.00304786	0.0544665
ENSMUSG00000049792	Bag5	-0.241263	5.46418	0.0030572	0.0546041
ENSMUSG00000036707	Cab39	-0.231744	7.71529	0.00306028	0.0546299
ENSMUSG00000106379	Lhfpl3	0.34103	4.00768	0.00306286	0.0546467
ENSMUSG00000056888	Glipr1	1.04691	0.147299	0.00307343	0.0548059
ENSMUSG00000027330	Cdc25b	-0.340653	3.55551	0.00307937	0.0548825
ENSMUSG00000115423	AL731706.1	-0.372014	3.53924	0.00310717	0.0553484
ENSMUSG00000041674	BC006965	0.884955	0.186398	0.00311405	0.0554414
ENSMUSG00000063694	Cycs	-0.283145	6.45782	0.0031206	0.0555283
ENSMUSG00000056481	Cd248	-0.544965	2.37361	0.00312231	0.0555292
ENSMUSG00000024990	Rbp4	0.339692	3.87131	0.00313939	0.0557735
ENSMUSG00000071265	1700086L19Rik	0.31492	3.83489	0.00313812	0.0557735
ENSMUSG00000106928	Gm43860	0.672216	1.00669	0.00314401	0.0558258
ENSMUSG00000022066	Entpd4b	-0.239666	5.78801	0.00315731	0.0560321
ENSMUSG00000052414	Gm28047	-5.69154	-2.38203	0.00315936	0.0560387
ENSMUSG00000026768	Itga8	0.434553	2.75671	0.00317449	0.0562771
ENSMUSG00000024978	Gpam	-0.223941	6.074	0.00318325	0.0563727
ENSMUSG00000039001	Rps21	0.286465	5.81622	0.00318285	0.0563727
ENSMUSG00000023034	Nr4a1	-0.321966	6.67903	0.00319282	0.0565002
ENSMUSG00000051285	Pcmtd1	-0.287021	6.80766	0.00319384	0.0565002
ENSMUSG00000090291	Lrrc10b	0.565133	1.70914	0.00321365	0.0568205
ENSMUSG00000097541	Gm26752	5.02224	-2.75143	0.0032162	0.0568354
ENSMUSG00000117286	Gm1043	0.2538	5.26449	0.00322267	0.0569197
ENSMUSG00000061130	Ppm1b	-0.222832	7.20338	0.00322989	0.057017
ENSMUSG00000112633	Gm47627	1.96188	-1.03324	0.00324026	0.0571699
ENSMUSG00000046240	Hepacam	-0.2324	6.46534	0.00325461	0.0573926
ENSMUSG00000040850	Psme4	-0.287827	5.51787	0.00327015	0.0576361
ENSMUSG00000041187	Prkd2	-0.539502	1.81491	0.00328826	0.0579248
ENSMUSG00000026109	Tmeff2	0.248526	6.20329	0.00330107	0.0581142
ENSMUSG00000049154	Fam183b	1.07925	-0.383181	0.0033025	0.0581142
ENSMUSG00000023885	Thbs2	-0.431128	2.98019	0.00331212	0.058222
ENSMUSG00000034892	Rps29	0.438199	5.25948	0.00331063	0.058222
ENSMUSG00000039676	Capsl	1.71102	-1.20763	0.00332476	0.0584135
ENSMUSG00000036766	Dner	0.230744	7.38419	0.00332661	0.0584153
ENSMUSG00000033060	Lmo7	0.24039	5.81222	0.00333432	0.0585199
ENSMUSG00000086236	5830418P13Rik	-2.03899	-1.90962	0.00334706	0.0587125
ENSMUSG00000027603	Ggt7	-0.266699	6.73385	0.00335996	0.0588769
ENSMUSG00000032502	Stac	1.16266	-0.158324	0.00335949	0.0588769
ENSMUSG00000032271	Nnmt	1.12679	-0.250073	0.00337967	0.0591913
ENSMUSG00000024045	Akap8	-0.270108	5.85532	0.00338901	0.0593237
ENSMUSG00000051079	Rgs13	1.61906	-1.27068	0.00339557	0.0594073
ENSMUSG00000036962	Cfap221	4.90238	-2.81275	0.00339797	0.0594181
ENSMUSG00000018102	Hist1h2bc	-0.284337	4.42406	0.00340058	0.0594327
ENSMUSG00000020312	Shc2	0.252393	5.5649	0.00342917	0.059901
ENSMUSG00000020232	Hmg20b	-0.414576	3.58725	0.00343979	0.060025
ENSMUSG00000037894	H2afz	-0.220226	6.56326	0.00343987	0.060025
ENSMUSG00000032419	Tbx18	-0.649984	1.49573	0.00344175	0.0600264
ENSMUSG00000024219	Anks1	-0.264278	5.11573	0.00345582	0.0602403
ENSMUSG00000031799	Tpm4	-0.274666	4.76097	0.00346623	0.0603903
ENSMUSG00000112338	Gm47693	4.76603	-2.87697	0.00346875	0.0604025
ENSMUSG00000031557	Plekha2	-0.319071	4.15849	0.00348712	0.0606908
ENSMUSG00000102348	Gm10568	-2.56492	-2.24851	0.00350816	0.0610251
ENSMUSG00000042626	Shc1	-0.368531	3.10562	0.0035123	0.0610613
ENSMUSG00000110980	Gm47204	0.380132	2.84244	0.0035139	0.0610613
ENSMUSG00000102246	9430037O13Rik	4.76695	-2.87693	0.00351601	0.0610662
ENSMUSG00000030607	Acan	-0.417352	2.44735	0.00351986	0.0611012
ENSMUSG00000037242	Clic4	-0.240155	6.688	0.00353176	0.0612759
ENSMUSG00000097165	2210008F06Rik	0.979626	0.335306	0.00353515	0.061303
ENSMUSG00000030878	Cdr2	-0.359648	3.30363	0.00354183	0.0613868
ENSMUSG00000095115	Itpripl2	-0.478541	2.9259	0.00354611	0.0614291
ENSMUSG00000031821	Gins2	-0.681757	2.40827	0.00355236	0.0615054
ENSMUSG00000027406	Idh3b	-0.213694	7.40263	0.00356234	0.0616396
ENSMUSG00000032232	Cgnl1	-0.348874	4.30134	0.00356565	0.0616396
ENSMUSG00000063409	Lrrc43	1.99658	-1.72194	0.00356555	0.0616396
ENSMUSG00000036932	Aifm1	-0.273897	4.17573	0.00357579	0.0617828
ENSMUSG00000097466	D430036J16Rik	0.615111	1.20915	0.00358438	0.0618992
ENSMUSG00000049676	Catsperg1	1.12247	-0.249631	0.00358788	0.061906
ENSMUSG00000056629	Fkbp2	-0.260264	5.54728	0.00358849	0.061906
ENSMUSG00000087132	A930001C03Rik	-2.63893	-2.20648	0.00359499	0.0619862
ENSMUSG00000029135	Fosl2	-0.234875	6.11646	0.00361362	0.0622751
ENSMUSG00000021494	Ddx41	-0.255357	4.94801	0.00362281	0.0624014
ENSMUSG00000039987	Phtf2	-0.315987	3.8971	0.0036361	0.0625979
ENSMUSG00000024883	Rin1	0.232112	6.35643	0.00366186	0.0630084
ENSMUSG00000041774	Ydjc	0.362356	3.88829	0.00366372	0.0630084
ENSMUSG00000028341	Nr4a3	0.277779	5.94646	0.00368078	0.0632366
ENSMUSG00000011751	Sptbn4	-0.2534	8.14668	0.00368	0.0632366
ENSMUSG00000118013	AC134458.2	0.874307	0.201402	0.00368431	0.0632648
ENSMUSG00000037999	Arap2	-0.289933	7.17071	0.00368641	0.0632682
ENSMUSG00000035228	Ccdc106	0.332945	4.46618	0.00368958	0.06329
ENSMUSG00000042532	Golga7b	-0.235886	6.87528	0.00369517	0.0633534
ENSMUSG00000043067	Dpy19l1	-0.238196	7.04893	0.00370483	0.0634864
ENSMUSG00000044201	Cdc25c	1.894	-1.63581	0.00371617	0.063648
ENSMUSG00000033066	Gas7	0.213772	9.47676	0.00371865	0.0636578
ENSMUSG00000031486	Adgra2	-0.337226	4.31947	0.00372997	0.0638189
ENSMUSG00000020912	Krt12	-0.448362	2.56897	0.00373844	0.063931
ENSMUSG00000025647	Shisa5	-0.26515	5.7274	0.00374285	0.0639593
ENSMUSG00000103436	Gm36995	-0.568549	2.92035	0.00374393	0.0639593
ENSMUSG00000059288	Cdyl	-0.427859	3.3999	0.00375809	0.0641684
ENSMUSG00000094708	Gm10359	-0.681148	5.45359	0.00376344	0.064194
ENSMUSG00000095937	Gm12671	-0.681148	5.45359	0.00376344	0.064194
ENSMUSG00000044349	Snhg11	-0.289094	9.37992	0.00376705	0.0642227
ENSMUSG00000110249	9330121K16Rik	-0.32524	4.97123	0.00377133	0.0642301
ENSMUSG00000116138	C030006K11Rik	-0.346312	3.37131	0.00376974	0.0642301
ENSMUSG00000022466	Rpap3	-0.294938	4.58954	0.0037777	0.0643057
ENSMUSG00000020604	Arsg	-0.303403	3.89005	0.00378031	0.0643174
ENSMUSG00000050875	Minar2	0.256332	4.84074	0.0037952	0.0645377
ENSMUSG00000107826	Gm44242	1.61366	-1.35929	0.00379907	0.0645707
ENSMUSG00000025198	Erlin1	0.28477	4.19892	0.0038079	0.0646549
ENSMUSG00000079564	Gm11149	2.24702	-1.91023	0.0038076	0.0646549
ENSMUSG00000107531	E330037G11Rik	2.29994	-2.08857	0.00381573	0.0647549
ENSMUSG00000051177	Plcb1	-0.24779	8.28845	0.00384385	0.0651989
ENSMUSG00000024331	Dsc2	1.12322	0.00261158	0.00386592	0.0655066
ENSMUSG00000031633	Slc25a4	-0.206087	8.8464	0.00386405	0.0655066
ENSMUSG00000056427	Slit3	0.251924	5.84668	0.00387343	0.0656006
ENSMUSG00000042978	Sbk1	-0.239429	6.55498	0.00389231	0.065887
ENSMUSG00000052301	Doc2a	0.302654	6.13602	0.00390106	0.0660016
ENSMUSG00000061288	Taok3	0.229702	5.78112	0.00390558	0.0660444
ENSMUSG00000044667	Plppr4	0.250606	8.00547	0.00392129	0.0662766
ENSMUSG00000042078	Svop	0.25013	8.07833	0.00393378	0.066454
ENSMUSG00000022231	Sema5a	0.262395	5.99323	0.00394229	0.0665583
ENSMUSG00000031207	Msn	-0.254978	4.87385	0.00394395	0.0665583
ENSMUSG00000031555	Adam9	-0.247463	5.87671	0.0039462	0.0665626
ENSMUSG00000035713	Usp35	0.334376	4.2374	0.00395636	0.0667003
ENSMUSG00000029366	Dck	-0.307596	4.53348	0.00396086	0.0667371
ENSMUSG00000033720	Sfxn5	-0.220364	7.34108	0.00396412	0.0667371
ENSMUSG00000040712	Camta2	-0.244681	8.57678	0.00396454	0.0667371
ENSMUSG00000113146	Gm47406	0.756405	0.605387	0.00397041	0.0668022
ENSMUSG00000047878	A4galt	-0.549858	1.60194	0.00398152	0.0669555
ENSMUSG00000001525	Tubb5	0.249571	8.99866	0.00398689	0.0670118
ENSMUSG00000020042	Btbd11	-0.259028	5.51152	0.00400141	0.067222
ENSMUSG00000081219	Bambi-ps1	1.54507	-1.31471	0.00401355	0.0673921
ENSMUSG00000022297	Fzd6	-0.345266	3.21791	0.0040191	0.0674192
ENSMUSG00000028261	Ndufaf4	-0.337124	4.56616	0.0040192	0.0674192
ENSMUSG00000070705	Eid2b	0.276719	4.49537	0.00403	0.0675663
ENSMUSG00000051934	Spats2	-0.246053	4.9973	0.00403233	0.0675714
ENSMUSG00000022358	Fbxo32	-0.339062	3.84203	0.00403489	0.0675803
ENSMUSG00000031467	Agpat5	-0.241839	5.80163	0.00405791	0.0679318
ENSMUSG00000059602	Syn3	0.294057	3.85639	0.00406098	0.0679492
ENSMUSG00000022257	Laptm4b	-0.223347	6.14023	0.00406812	0.0680345
ENSMUSG00000007279	Scube2	0.714911	0.656718	0.00407678	0.0681433
ENSMUSG00000020747	Tmem94	0.246031	6.48425	0.00407871	0.0681433
ENSMUSG00000097482	Gm17634	-1.41251	-1.069	0.00409755	0.0684237
ENSMUSG00000098950	Gm28036	0.362484	3.17729	0.00410624	0.0684831
[truncated: 245 more rows]
