# Supplementary material for: Sex-Specific Transcriptomic Signatures in Brain Regions Critical for Neuropathic Pain-Induced Depression
Source: Front Mol Neurosci. 2022 May 18;15:886916. doi: 10.3389/fnmol.2022.886916 (PMC9159910; doi:10.3389/fnmol.2022.886916)
Supplement: Supplementary Table 5 — Gene set enrichment analysis results for the female and male mice, comparing the mPFC versus the ACC in the sham groups. [file Table_5.XLSX]

## Sheet: Sheet1
mPFC>ACC
	Term	Gender	NES	NOM p-val	FDR q-val
GOBP-Mating	Mating	Female	2.08	1e-05	0.071
GOBP-Grooming behavior	Grooming behavior	Female	1.95	1e-05	0.18
GOBP-Microtubule bundle formation	Microtubule bundle formation	Female	1.92	1e-05	0.205
GOCC-Ciliary plasm	Ciliary plasm	Female	2	1e-05	0.033
GOCC-Chitosome	Chitosome	Female	1.82	1e-05	0.321
GOCC-Dynein complex	Dynein complex	Female	1.73	1e-05	0.307
GOMF-Minus end directed microtubule motor activity	Minus end directed microtubule motor activity	Female	1.93	0.002	0.228
GOMF-Neuropeptide receptor activity	Neuropeptide receptor activity	Female	1.83	1e-05	0.49
GOMF-Peptide receptor activity	Peptide receptor activity	Female	1.69	1e-05	1
KEGG-Neuroactive ligand receptor interaction	Neuroactive ligand receptor interaction	Female	1.58	1e-05	1
KEGG-Axon guidance	Axon guidance	Female	1.44	0.01	1
KEGG-Notch signaling pathway	Notch signaling pathway	Female	1.43	0.041	1
GOBP-Mating	Mating	Male	2.05	1e-05	0.115
GOBP-Grooming behavior	Grooming behavior	Male	1.99	1e-05	0.159
GOBP-Microtubule bundle formation	Microtubule bundle formation	Male	1.93	1e-05	0.157
GOCC-Ciliary plasm	Ciliary plasm	Male	2.03	1e-05	0.009
GOCC-Chitosome	Chitosome	Male	1.82	0.004	0.209
GOCC-Dynein complex	Dynein complex	Male	1.77	1e-05	0.295
GOMF-Minus end directed microtubule motor activity	Minus end directed microtubule motor activity	Male	1.92	0.002	0.28
GOMF-Neuropeptide receptor activity	Neuropeptide receptor activity	Male	1.84	0.002	0.403
GOMF-Peptide receptor activity	Peptide receptor activity	Male	1.7	1e-05	1
KEGG-Neuroactive ligand receptor interaction	Neuroactive ligand receptor interaction	Male	1.6	1e-05	0.908
KEGG-Axon guidance	Axon guidance	Male	1.44	0.017	1
KEGG-Notch signaling pathway	Notch signaling pathway	Male	1.43	0.034	1
ACC>mPFC
	Term	Gender	NES	NOM p-val	FDR q-val
GOBP-Atp synthesis coupled electron transport	ATP synthesis coupled electron transport	Female	-2.14	1e-05	0.015
GOBP-Mitochondrial electron transport cytochrome c to oxygen	Mitochondrial electron transport cytochrome c to oxygen	Female	-2.07	1e-05	0.038
GOBP-Respiratory electron transport chain	Respiratory electron transport chain	Female	-1.96	1e-05	0.165
GOCC-Respirasome	Respirasome	Female	-2.19	1e-05	0.001
GOCC-Respiratory chain complex iv	Respiratory chain complex iv	Female	-2.11	1e-05	0.001
GOCC-Inner mitochondrial membrane protein complex	Inner mitochondrial membrane protein complex	Female	-2.04	1e-05	0.003
GOMF-Potassium channel regulator activity	Potassium channel regulator activity	Female	-1.87	1e-05	0.121
GOMF-Oxidoreductase activity acting on a heme group of donors	Oxidoreductase activity acting on a heme group of donors	Female	-1.83	0.002	0.141
GOMF-Extracellular matrix structural constituent conferring compression resistance	Extracellular matrix structural constituent conferring compression resistance	Female	-1.83	1e-05	0.124
KEGG-Parkinsons disease	Parkinsons disease	Female	-1.85	1e-05	0.053
KEGG-Oxidative phosphorylation	Oxidative phosphorylation	Female	-1.83	1e-05	0.036
KEGG-Complement and coagulation cascades	Complement and coagulation cascades	Female	-1.58	0.004	0.391
GOBP-Atp synthesis coupled electron transport	ATP synthesis coupled electron transport	Male	-2.13	1e-05	0.014
GOBP-Mitochondrial electron transport cytochrome c to oxygen	Mitochondrial electron transport cytochrome c to oxygen	Male	-2.07	1e-05	0.031
GOBP-Respiratory electron transport chain	Respiratory electron transport chain	Male	-1.98	1e-05	0.114
GOCC-Respirasome	Respirasome	Male	-2.15	1e-05	0.002
GOCC-Respiratory chain complex iv	Respiratory chain complex iv	Male	-2.11	1e-05	0.001
GOCC-Inner mitochondrial membrane protein complex	Inner mitochondrial membrane protein complex	Male	-2.04	1e-05	0.005
GOMF-Potassium channel regulator activity	Potassium channel regulator activity	Male	-1.86	1e-05	0.111
GOMF-Oxidoreductase activity acting on a heme group of donors	Oxidoreductase activity acting on a heme group of donors	Male	-1.86	1e-05	0.097
GOMF-Extracellular matrix structural constituent conferring compression resistance	Extracellular matrix structural constituent conferring compression resistance	Male	-1.85	1e-05	0.091
KEGG-Parkinsons disease	Parkinsons disease	Male	-1.88	1e-05	0.05
KEGG-Oxidative phosphorylation	Oxidative phosphorylation	Male	-1.84	0.002	0.043
KEGG-Complement and coagulation cascades	Complement and coagulation cascades	Male	-1.59	0.004	0.354
