# Supplementary material for: Sex-Specific Transcriptomic Signatures in Brain Regions Critical for Neuropathic Pain-Induced Depression
Source: Front Mol Neurosci. 2022 May 18;15:886916. doi: 10.3389/fnmol.2022.886916 (PMC9159910; doi:10.3389/fnmol.2022.886916)
Supplement: Supplementary Table 6 — List of the DEGs in the mPFC and the ACC, comparing female and male mice of the sham groups. [file Table_6.XLSX]

## Sheet: mPFC-Sham female vs. male
ID	gene name	logFC	logCPM	PValue	FDR
ENSMUSG00000069045	Ddx3y	-8.05605	4.64703	0	0
ENSMUSG00000056673	Kdm5d	-4.62851	3.68979	3.13e-211	5.22e-207
ENSMUSG00000069049	Eif2s3y	-8.29404	3.47438	1.83e-207	2.03e-203
ENSMUSG00000068457	Uty	-11.4969	2.8066	9.91e-193	8.27e-189
ENSMUSG00000086503	Xist	9.14087	8.32109	2.67e-38	1.78e-34
ENSMUSG00000101249	Gm29216	-0.789783	9.65069	1.32e-25	7.33e-22
ENSMUSG00000096768	Gm47283	2.23877	5.07361	3.48e-23	1.66e-19
ENSMUSG00000095041	AC149090.1	1.19589	6.93994	7.44e-19	3.1e-15
ENSMUSG00000107176	Gm9794	8.07219	-0.537042	6.62e-18	2.45e-14
ENSMUSG00000064354	mt-Co2	-0.930756	9.37995	2.12e-14	6.42e-11
ENSMUSG00000107928	Gm45140	-3.39773	1.0584	1.96e-14	6.42e-11
ENSMUSG00000035150	Eif2s3x	0.480438	6.94161	3.41e-13	9.48e-10
ENSMUSG00000108845	Gm45090	-4.15215	1.14269	8.89e-13	2.28e-09
ENSMUSG00000053093	Myh7	0.541151	4.51521	9.57e-11	2.28e-07
ENSMUSG00000084319	Tpt1-ps3	-0.667596	5.05971	1.14e-10	2.55e-07
ENSMUSG00000099876	Gm29650	-6.81509	-1.52973	1.48e-09	3.09e-06
ENSMUSG00000117875	AC124512.1	-6.48175	-1.78712	7.66e-09	1.5e-05
ENSMUSG00000001119	Col6a1	0.470645	6.50368	9.22e-09	1.71e-05
ENSMUSG00000095562	Gm21887	2.54978	2.36161	1.04e-08	1.83e-05
ENSMUSG00000067288	Rps28	-0.643402	4.3406	1.48e-08	2.47e-05
ENSMUSG00000091228	Gm20390	-0.836111	3.97556	2.54e-08	4.04e-05
ENSMUSG00000032854	Ugt8a	-0.492379	5.26868	2.7e-08	4.09e-05
ENSMUSG00000026822	Lcn2	-3.56753	0.161944	3.49e-08	5.06e-05
ENSMUSG00000082286	Pisd-ps1	1.02931	2.72602	5.84e-08	8.12e-05
ENSMUSG00000021290	Atp5mpl	-0.576008	4.16801	1.35e-07	0.000174276
ENSMUSG00000026193	Fn1	0.376415	6.25101	1.36e-07	0.000174276
ENSMUSG00000036777	Anln	-0.506183	4.82136	1.69e-07	0.000208686
ENSMUSG00000039001	Rps21	-0.48557	5.74463	1.85e-07	0.000219869
ENSMUSG00000035557	Krt17	-4.77319	-1.61024	2.55e-07	0.000283909
ENSMUSG00000041841	Rpl37	-0.48231	6.0331	2.47e-07	0.000283909
ENSMUSG00000103161	Gm38148	-0.942537	2.06318	2.89e-07	0.000311566
ENSMUSG00000060636	Rpl35a	-0.470067	5.64196	4.15e-07	0.00043242
ENSMUSG00000040488	Ltbp4	0.400456	6.65654	4.91e-07	0.000496429
ENSMUSG00000083405	Gm15725	7.53132	-0.969955	9.72e-07	0.00095376
ENSMUSG00000042804	Gpr153	0.469483	4.96913	1.06e-06	0.00100962
ENSMUSG00000001930	Vwf	0.462374	4.97267	1.15e-06	0.00106649
ENSMUSG00000025332	Kdm5c	0.343082	6.27587	1.31e-06	0.00118217
ENSMUSG00000097274	Gm47512	0.899522	3.39963	1.53e-06	0.00134238
ENSMUSG00000054252	Fgfr3	0.341918	6.79463	1.77e-06	0.00150599
ENSMUSG00000090733	Rps27	-0.460569	3.66962	1.81e-06	0.00150599
ENSMUSG00000098950	Gm28036	-0.683212	3.06363	2.31e-06	0.00188137
ENSMUSG00000056999	Ide	0.408017	5.82309	2.46e-06	0.00195307
ENSMUSG00000100862	Gm10925	-0.497399	11.1965	2.92e-06	0.00226927
ENSMUSG00000035299	Mid1	0.867554	3.70841	3.07e-06	0.00232813
ENSMUSG00000067736	Gm10222	-0.898224	7.33056	3.69e-06	0.00273921
ENSMUSG00000111551	Gm48128	2.92218	0.274732	3.93e-06	0.00284858
ENSMUSG00000094065	Gm21541	7.82342	-0.795338	4.31e-06	0.00305655
ENSMUSG00000026830	Ermn	-0.462957	5.46694	4.48e-06	0.00309556
ENSMUSG00000064345	mt-Nd2	-0.598361	8.51969	4.55e-06	0.00309556
ENSMUSG00000020460	Rps27a	-0.332745	6.0891	5.37e-06	0.00358289
ENSMUSG00000069053	Uba1y	-6.35405	-1.88419	5.54e-06	0.00362401
ENSMUSG00000032060	Cryab	-0.395181	5.73323	6e-06	0.00385119
ENSMUSG00000078377	Gm4294	-7.28081	-1.14228	7.41e-06	0.00466173
ENSMUSG00000096910	Zfp955b	-0.364115	4.97559	9.21e-06	0.0056927
ENSMUSG00000050288	Fzd2	0.508627	3.36438	9.72e-06	0.00589602
ENSMUSG00000075297	H60b	-1.58473	-0.345577	1.59e-05	0.00945767
ENSMUSG00000079641	Rpl39	-0.593614	4.46979	1.7e-05	0.00994075
ENSMUSG00000020080	Hkdc1	0.402059	4.3943	1.86e-05	0.0106739
ENSMUSG00000058927	Gm10053	-0.39879	4.88316	1.94e-05	0.0109503
ENSMUSG00000071528	Usmg5	-0.440364	5.23808	2.11e-05	0.0117413
ENSMUSG00000046230	Vps13a	-0.328551	6.54982	2.28e-05	0.0124644
ENSMUSG00000057322	Rpl38	-0.516127	5.20934	2.45e-05	0.0131933
ENSMUSG00000017754	Pltp	0.319864	5.96366	2.55e-05	0.0135295
ENSMUSG00000058443	Rpl10-ps3	-0.329279	5.91624	2.66e-05	0.0137655
ENSMUSG00000094708	Gm10359	1.07478	5.72075	2.72e-05	0.0137655
ENSMUSG00000095937	Gm12671	1.07478	5.72075	2.72e-05	0.0137655
ENSMUSG00000029570	Lfng	0.40491	4.21825	2.87e-05	0.0140824
ENSMUSG00000103442	Pcdha1	0.782541	1.88294	2.84e-05	0.0140824
ENSMUSG00000114996	Gm48958	-3.1849	-1.75596	3e-05	0.0144836
ENSMUSG00000064356	mt-Atp8	-0.869208	4.42549	3.27e-05	0.0155975
ENSMUSG00000102627	Snurf	-1.69812	0.372932	3.38e-05	0.0158642
ENSMUSG00000034892	Rps29	-0.643041	5.19155	3.56e-05	0.0165042
ENSMUSG00000057036	Gm7536	-0.321916	5.52331	3.82e-05	0.0172157
ENSMUSG00000104960	Snhg8	-0.76312	2.03598	3.81e-05	0.0172157
ENSMUSG00000026864	Hspa5	-0.317165	8.20088	3.96e-05	0.017443
ENSMUSG00000067870	Rpl31-ps8	-0.331127	4.69813	3.97e-05	0.017443
ENSMUSG00000109006	B230209E15Rik	-0.389296	3.99692	4.13e-05	0.01788
ENSMUSG00000067279	Ppp1r3c	-0.381079	5.10776	4.39e-05	0.0187983
ENSMUSG00000021520	Uqcrb	-0.410378	4.47013	4.63e-05	0.0195482
ENSMUSG00000021180	Rps6ka5	-0.335983	4.51738	5.09e-05	0.0212102
ENSMUSG00000086524	Pabpc1l2a-ps	-2.43267	-0.9897	5.26e-05	0.0216564
ENSMUSG00000003420	Fcgrt	0.375316	3.80303	5.46e-05	0.0222057
ENSMUSG00000105340	Gm42878	6.75594	-1.66308	5.62e-05	0.0225814
ENSMUSG00000039781	Cep131	0.395512	4.62134	5.8e-05	0.0230308
ENSMUSG00000033717	Adra2a	0.417652	4.00987	6.48e-05	0.0254497
ENSMUSG00000106936	Gm7554	-1.40879	-0.203078	6.58e-05	0.0255392
ENSMUSG00000021587	Pcsk1	-0.294126	6.20108	6.92e-05	0.026234
ENSMUSG00000037266	Rsrp1	0.282525	7.74252	6.86e-05	0.026234
ENSMUSG00000103322	Gm37404	-1.89771	-0.787278	7.04e-05	0.02641
ENSMUSG00000029816	Gpnmb	0.687982	1.87036	7.67e-05	0.0284206
ENSMUSG00000079297	Gm2223	3.17466	0.570781	8.23e-05	0.0298456
ENSMUSG00000099759	1700030C10Rik	1.74982	-0.476268	8.21e-05	0.0298456
ENSMUSG00000000787	Ddx3x	0.285805	7.90562	8.7e-05	0.031204
ENSMUSG00000044021	Muc19	1.32193	-0.0409318	9.31e-05	0.033031
ENSMUSG00000022419	Deptor	-0.332285	5.43139	0.000100734	0.0353776
ENSMUSG00000020154	Ptprb	0.292368	6.05345	0.000101976	0.035441
ENSMUSG00000031425	Plp1	-0.302682	9.92609	0.000109121	0.0375332
ENSMUSG00000030653	Gm45837	0.692403	2.81369	0.000112216	0.0382038
ENSMUSG00000004415	Col26a1	0.858596	1.6023	0.000115053	0.0386181
ENSMUSG00000073676	Hspe1	-0.3275	4.93357	0.000115748	0.0386181
ENSMUSG00000107586	Gm44283	-5.4112	-2.50285	0.000121208	0.0400393
ENSMUSG00000072692	Rpl37rt	-2.45089	-0.726098	0.000123555	0.0404146
ENSMUSG00000042644	Itpr3	0.493712	2.96985	0.000128236	0.0415386
ENSMUSG00000064360	mt-Nd3	-0.591049	7.39966	0.000137106	0.0439848
ENSMUSG00000102467	Gm37167	-0.876504	2.1534	0.000149739	0.04758
ENSMUSG00000027248	Pdia3	-0.283868	7.42011	0.000152613	0.0480357
ENSMUSG00000103770	Pcdha9	-0.454029	4.04715	0.000156843	0.0489058
ENSMUSG00000109523	Gdf1	0.841478	3.48181	0.000159193	0.0491788
ENSMUSG00000025188	Hps1	0.441341	3.41962	0.000160712	0.0491925
ENSMUSG00000015647	Lama5	0.375626	4.2356	0.000175743	0.0524307
ENSMUSG00000018459	Slc13a3	0.433743	3.70713	0.000176005	0.0524307
ENSMUSG00000058922	Gm10052	-8.48381	-0.0770777	0.000173519	0.0524307
ENSMUSG00000078901	Gm14440	-8.44989	-0.114761	0.000178481	0.0526977
ENSMUSG00000031231	Cox7b	-0.304666	5.57308	0.000181669	0.0531684
ENSMUSG00000020326	Ccng1	-0.298431	6.09755	0.000185572	0.0538045
ENSMUSG00000061462	Obscn	0.447419	2.90608	0.000187068	0.0538045
ENSMUSG00000035674	Ndufa3	-0.366126	4.03837	0.000189707	0.0540972
ENSMUSG00000021982	Cdadc1	-0.279954	5.38327	0.000201016	0.0568363
ENSMUSG00000007617	Homer1	-0.350736	8.25264	0.000208248	0.0571716
ENSMUSG00000026923	Notch1	0.28356	5.57974	0.000209056	0.0571716
ENSMUSG00000031837	Necab2	0.276426	5.24941	0.000206603	0.0571716
ENSMUSG00000055373	Fut9	-0.368728	7.63921	0.000206659	0.0571716
ENSMUSG00000008999	Bmp7	0.445182	3.14771	0.000211447	0.0573555
ENSMUSG00000078862	Gm14326	-0.392217	3.57847	0.000216243	0.0581833
ENSMUSG00000100153	Ppp1ccb	-0.847938	2.98918	0.000221394	0.0590928
ENSMUSG00000097893	1700034P13Rik	0.73319	1.46708	0.000230504	0.0605554
ENSMUSG00000113902	Ndufb1-ps	-0.539205	3.24991	0.000229831	0.0605554
ENSMUSG00000022829	Stxbp5l	-0.273597	5.8899	0.000236408	0.0616213
ENSMUSG00000098975	Gm27177	-1.95428	1.07162	0.000246303	0.0637028
ENSMUSG00000015090	Ptgds	0.388078	8.02361	0.000262216	0.0672968
ENSMUSG00000096718	Zfp781	-0.606197	2.57162	0.000266846	0.0679623
ENSMUSG00000006930	Hap1	0.277815	7.27702	0.000281248	0.0708257
ENSMUSG00000075232	Amd1	-0.260381	6.89231	0.000282335	0.0708257
ENSMUSG00000025290	Rps24	-0.254472	6.9073	0.000289005	0.071815
ENSMUSG00000078898	Zfp968	-0.5534	2.33577	0.000290583	0.071815
ENSMUSG00000103034	Gm8797	0.864257	0.916298	0.000295319	0.0724486
ENSMUSG00000087103	Gm13344	6.1832	-2.06066	0.000299579	0.0729573
ENSMUSG00000053332	Gas5	-0.336548	4.96973	0.000307078	0.0742416
ENSMUSG00000084824	Gm16344	-0.710894	2.01671	0.000315186	0.0756536
ENSMUSG00000020288	Ahsa2	-0.332171	4.86753	0.000335487	0.0799513
ENSMUSG00000020048	Hsp90b1	-0.264739	8.35811	0.000345585	0.0817738
ENSMUSG00000040584	Abcb1a	0.270831	5.20532	0.000354405	0.0832703
ENSMUSG00000072940	Gm10443	-1.20142	0.360771	0.000369187	0.0861367
ENSMUSG00000017692	Rhbdl3	0.289959	4.84897	0.000375105	0.0869097
ENSMUSG00000024650	Slc22a6	0.559471	2.26842	0.000378901	0.0871838
ENSMUSG00000048001	Hes5	0.407915	3.71338	0.000390713	0.0887191
ENSMUSG00000095648	Gm2004	-1.18389	0.675757	0.000390892	0.0887191
ENSMUSG00000071054	Safb	0.253036	7.05432	0.00039651	0.0893863
ENSMUSG00000103318	Gm38356	-0.647393	1.90303	0.000400164	0.0896045
ENSMUSG00000014313	Cox6c	-0.281557	6.29028	0.000439065	0.0967715
ENSMUSG00000038774	Ascc3	-0.297713	4.84582	0.000438381	0.0967715
ENSMUSG00000055240	Zfp101	-0.447581	2.87157	0.000443773	0.0967715
ENSMUSG00000057278	Snrpg	-0.454895	2.85334	0.00044302	0.0967715
ENSMUSG00000046330	Rpl37a	-0.321962	5.75537	0.000450847	0.0970455
ENSMUSG00000111202	Gm48275	-1.30878	0.576521	0.000449156	0.0970455
ENSMUSG00000063889	Crem	-0.338113	4.03958	0.000461235	0.0980169
ENSMUSG00000078877	Gm14295	-0.328518	4.10048	0.000460234	0.0980169
ENSMUSG00000060380	C030014I23Rik	0.88268	2.08068	0.000473076	0.0998968

## Sheet: ACC-Sham female vs. male
ID	gene name	logFC	logCPM	PValue	FDR
ENSMUSG00000086503	Xist	11.1196	8.21634	0	0
ENSMUSG00000069045	Ddx3y	-11.5476	4.74334	4.06e-206	6.77e-202
ENSMUSG00000056673	Kdm5d	-5.18085	3.70748	4.32e-203	4.8e-199
ENSMUSG00000069049	Eif2s3y	-8.3503	3.53083	1.32e-181	1.1e-177
ENSMUSG00000068457	Uty	-8.86947	2.87696	8.19e-133	5.46e-129
ENSMUSG00000095562	Gm21887	2.51172	2.52831	1.07e-23	5.93e-20
ENSMUSG00000096768	Gm47283	2.37078	4.90293	6.83e-20	3.26e-16
ENSMUSG00000095041	AC149090.1	1.00973	6.90594	2.17e-18	9.05e-15
ENSMUSG00000056999	Ide	0.587807	5.98708	3.56e-16	1.32e-12
ENSMUSG00000072844	G530011O06Rik	1.86806	1.74341	7.09e-15	2.37e-11
ENSMUSG00000035150	Eif2s3x	0.64855	7.17292	1.08e-12	3.28e-09
ENSMUSG00000082286	Pisd-ps1	1.05401	2.50199	1.14e-11	3.16e-08
ENSMUSG00000037369	Kdm6a	0.588168	5.03853	1.43e-08	3.67e-05
ENSMUSG00000099876	Gm29650	-6.52938	-1.74093	2.11e-08	5.04e-05
ENSMUSG00000035299	Mid1	0.860901	3.64925	3.23e-08	7.18e-05
ENSMUSG00000003545	Fosb	-0.460191	5.09978	4.48e-08	9.35e-05
ENSMUSG00000079224	Gm6565	-8.75982	0.195234	1.04e-07	0.00020368
ENSMUSG00000038894	Irs2	-0.382967	6.68468	1.66e-07	0.000307038
ENSMUSG00000029135	Fosl2	-0.424421	6.0206	1.92e-07	0.0003371
ENSMUSG00000030237	Slco1a4	0.514148	5.33212	3.66e-07	0.000611161
ENSMUSG00000022591	Gm9747	0.966511	2.29419	4.7e-07	0.000746777
ENSMUSG00000026826	Nr4a2	-0.758816	3.9086	6.11e-07	0.00092616
ENSMUSG00000087174	5530601H04Rik	0.58461	3.35094	1.49e-06	0.00216095
ENSMUSG00000020080	Hkdc1	0.46915	4.37831	2.16e-06	0.00297049
ENSMUSG00000055866	Per2	-0.36736	5.46067	2.23e-06	0.00297049
ENSMUSG00000031530	Dusp4	-0.561265	4.22386	2.56e-06	0.00328943
ENSMUSG00000090877	Hspa1b	-0.603904	4.71694	3.35e-06	0.00414153
ENSMUSG00000090061	Nwd2	0.354634	6.2591	3.66e-06	0.00436235
ENSMUSG00000069053	Uba1y	-3.52494	-1.90278	3.95e-06	0.00454199
ENSMUSG00000098975	Gm27177	2.71314	0.480525	4.11e-06	0.00457156
ENSMUSG00000028341	Nr4a3	-0.409668	5.59862	4.45e-06	0.00472922
ENSMUSG00000035258	Abi3bp	0.681691	2.50261	4.54e-06	0.00472922
ENSMUSG00000067279	Ppp1r3c	-0.366392	5.33885	5.13e-06	0.00518907
ENSMUSG00000000787	Ddx3x	0.427664	8.18412	6.1e-06	0.00598827
ENSMUSG00000030956	Fam53b	-0.39325	5.47122	6.92e-06	0.00659528
ENSMUSG00000096271	Ccl21b	-7.87538	-0.638055	1.16e-05	0.0107628
ENSMUSG00000083672	Kpna2-ps	3.96134	-0.96871	1.46e-05	0.0132004
ENSMUSG00000022769	Sdf2l1	-0.489545	3.46526	1.93e-05	0.0166349
ENSMUSG00000026167	Wnt10a	-0.552809	4.14521	1.94e-05	0.0166349
ENSMUSG00000107705	Gm45062	0.508082	3.81222	2.09e-05	0.0174222
ENSMUSG00000022868	Ahsg	-8.15843	-0.368656	2.45e-05	0.0199202
ENSMUSG00000064357	mt-Atp6	0.954597	9.58889	2.9e-05	0.0230714
ENSMUSG00000074634	Tmem267	0.488716	4.16459	2.99e-05	0.0231609
ENSMUSG00000050138	Kcnk12	-0.409392	4.40601	3.18e-05	0.0241124
ENSMUSG00000110234	Gm45799	1.04544	0.843064	3.43e-05	0.0254652
ENSMUSG00000033633	Clec18a	0.724771	2.24845	3.53e-05	0.0256366
ENSMUSG00000109222	Gm10297	3.05949	-1.62065	4.22e-05	0.0299608
ENSMUSG00000018470	Kcnab3	-0.430679	5.66298	4.55e-05	0.0300764
ENSMUSG00000029368	Alb	-6.65059	0.713577	4.49e-05	0.0300764
ENSMUSG00000071341	Egr4	-0.500524	5.55184	4.58e-05	0.0300764
ENSMUSG00000085838	Chn1os1	-1.32244	2.97137	4.6e-05	0.0300764
ENSMUSG00000116876	Gm49721	3.32699	-1.7382	4.71e-05	0.0302463
ENSMUSG00000091898	Tnnc1	0.726126	2.6876	4.92e-05	0.0309896
ENSMUSG00000055805	Fmnl1	-0.334023	7.32438	5.05e-05	0.0311953
ENSMUSG00000034810	Scn7a	0.857026	2.5327	5.81e-05	0.0346323
ENSMUSG00000061808	Ttr	7.67453	7.19143	5.73e-05	0.0346323
ENSMUSG00000033730	Egr3	-0.310844	8.68516	6.27e-05	0.0362351
ENSMUSG00000047230	Cldn2	5.0299	0.222916	6.41e-05	0.0362351
ENSMUSG00000082334	Gm13244	5.55967	-2.4358	6.3e-05	0.0362351
ENSMUSG00000067736	Gm10222	0.320619	7.39652	6.85e-05	0.0380687
ENSMUSG00000056708	Ier5	-0.315593	6.98061	7.19e-05	0.0386908
ENSMUSG00000099009	Rdh16f1	-5.94867	-2.16503	7.08e-05	0.0386908
ENSMUSG00000049649	Gpr3	-0.46495	3.36708	7.41e-05	0.0392187
ENSMUSG00000096883	Shisa8	-0.844844	2.16247	8.06e-05	0.0420348
ENSMUSG00000037827	Gm5884	-7.29165	-1.12704	9.6e-05	0.0492995
ENSMUSG00000040363	Bcor	-0.312586	5.52982	9.93e-05	0.0497976
ENSMUSG00000050910	Cdr2l	-0.345702	4.58446	0.000100001	0.0497976
ENSMUSG00000050201	Otop2	0.945137	1.10374	0.00010314	0.0506055
ENSMUSG00000021675	F2rl2	0.920014	1.18485	0.00012235	0.0591609
ENSMUSG00000095134	Mid1-ps1	1.52998	0.709533	0.000138135	0.0658392
ENSMUSG00000070509	Rgma	-0.341819	5.23917	0.00015503	0.0728512
ENSMUSG00000056148	Rdh9	3.79038	-2.33946	0.000158675	0.073528
ENSMUSG00000028602	Tnfrsf8	0.86982	1.15166	0.000184639	0.0843877
ENSMUSG00000031226	Pbdc1	0.453444	3.86276	0.000188601	0.0850338
ENSMUSG00000022949	Clic6	5.05037	2.32953	0.000198257	0.0881952
ENSMUSG00000027322	Siglec1	1.52517	-0.662893	0.000209151	0.0914657
ENSMUSG00000035671	Zswim4	-0.381661	4.49708	0.000213334	0.0914657
ENSMUSG00000039672	Kcne2	6.99311	0.191028	0.000213833	0.0914657
