# Supplementary material for: Sex-Specific Transcriptomic Signatures in Brain Regions Critical for Neuropathic Pain-Induced Depression
Source: Front Mol Neurosci. 2022 May 18;15:886916. doi: 10.3389/fnmol.2022.886916 (PMC9159910; doi:10.3389/fnmol.2022.886916)
Supplement: Supplementary Table 7 — Gene set enrichment analysis results for the mPFC and the ACC, comparing female and male mice of the sham groups. [file Table_7.XLSX]

## Sheet: Sheet1
ACC-F＞M
	Term		NES	NOM p-val	FDR q-val
GOBP-Sperm flagellum assembly	Sperm flagellum assembly	F＞M	2	1e-05	0.138
GOBP-Actin myosin filament sliding	Actin myosin filament sliding	F＞M	1.86	0.004	0.671
GOBP-Axoneme assembly	Axoneme assembly	F＞M	1.82	0.002	0.826
GOCC-Muscle myosin complex	Muscle myosin complex	F＞M	1.79	0.004	0.377
GOCC-Outer dynein arm	Outer dynein arm	F＞M	1.65	0.011	0.91
GOCC-Axonemal dynein complex	Axonemal dynein complex	F＞M	1.65	0.013	0.641
GOMF-Proton channel activity	Proton channel activity	F＞M	1.86	0.002	0.349
GOMF-Organic hydroxy compound transmembrane transporter activity	Organic hydroxy compound transmembrane transporter activity	F＞M	1.73	1e-05	1
GOMF-C x c chemokine binding	C x c chemokine binding	F＞M	1.67	0.004	1
KEGG-Glycolysis gluconeogenesis	Glycolysis gluconeogenesis	F＞M	1.57	0.004	0.677
KEGG-Drug metabolism cytochrome p450	Drug metabolism cytochrome p450	F＞M	1.45	0.044	0.88
KEGG-Hematopoietic cell lineage	Hematopoietic cell lineage	F＞M	1.43	0.035	0.688
ACC-M＞F	Term		NES	NOM p-val	FDR q-val
GOBP-Histone lysine demethylation	Histone lysine demethylation	M＞F	-1.84	1e-05	1
GOBP-Glial cell development	Glial cell development	M＞F	-1.82	1e-05	1
GOBP-Intestinal absorption	Intestinal absorption	M＞F	-1.8	0.002	1
GOCC-Triglyceride rich plasma lipoprotein particle	Triglyceride rich plasma lipoprotein particle	M＞F	-2.04	1e-05	0.006
GOCC-Chylomicron	Chylomicron	M＞F	-2	1e-05	0.007
GOCC-Main axon	Main axon	M＞F	-1.84	1e-05	0.106
GOMF-2 oxoglutarate dependent dioxygenase_activity	2 oxoglutarate dependent dioxygenase_activity	M＞F	-1.82	1e-05	0.784
GOMF-Protein demethylase activity	Protein demethylase activity	M＞F	-1.8	0.002	0.52
GOMF-Demethylase activity	Demethylase activity	M＞F	-1.78	1e-05	0.46
KEGG-Circadian rhythm mammal	Circadian rhythm mammal	M＞F	-1.64	0.013	0.815
KEGG-Erbb signaling pathway	Erbb signaling pathway	M＞F	-1.53	1e-05	1
KEGG-Acute myeloid eukemia	Acute myeloid eukemia	M＞F	-1.51	0.011	0.942
PFC-F＞M	Term		NES	NOM p-val	FDR q-val
GOBP-Detection of chemical stimulus involved in sensory perception of taste	Detection of chemical stimulus involved in sensory perception of taste	F＞M	2.05	1e-05	0.429
GOBP-Embryonic hindlimb morphogenesis	Embryonic hindlimb morphogenesis	F＞M	2.03	1e-05	0.306
GOBP-Hindlimb morphogenesis	Hindlimb morphogenesis	F＞M	1.97	1e-05	0.432
GOCC-Collagen trimer	Collagen trimer	F＞M	1.9	1e-05	0.27
GOCC-Microfibril	Microfibril	F＞M	1.84	0.003	0.294
GOCC-Collagen type iv trimer	Collagen type iv trimer	F＞M	1.65	0.019	1
GOMF-Extracellular matrix structural constituent	Extracellular matrix structural constituent	F＞M	2.33	1e-05	0
GOMF-Extracellular matrix structural constituent conferring tensile strength	Extracellular matrix structural constituent conferring tensile strength	F＞M	2.1	1e-05	0.019
GOMF-Peptidoglycan binding	Peptidoglycan binding	F＞M	1.83	0.009	0.554
KEGG-Ecm receptor interaction	Ecm receptor interaction	F＞M	1.77	1e-05	0.22
KEGG-Retinol metabolism	Retinol metabolism	F＞M	1.58	0.011	0.492
KEGG-Basal cell carcinoma	Basal cell carcinoma	F＞M	1.56	0.004	0.389
PFC-M＞F	Term		NES	NOM p-val	FDR q-val
GOBP-Atp synthesis coupled electron transport	ATP synthesis coupled electron transport	M＞F	-1.76	0.001	1
GOBP-Positive regulation of t helper 1 type immune response	Positive regulation of t helper 1 type immune response	M＞F	-1.76	0.001	1
GOBP-T helper 1 cell cytokine production	T helper 1 cell cytokine production	M＞F	-1.71	1e-05	1
GOCC-Respirasome	Respirasome	M＞F	-1.8	1e-05	0.248
GOCC-Cytosolic ribosome	Cytosolic ribosome	M＞F	-1.77	1e-05	0.204
GOCC-Inner mitochondrial membrane protein complex	Inner mitochondrial membrane protein complex	M＞F	-1.76	1e-05	0.176
GOMF-Structural constituent of ribosome	Structural constituent of ribosome	M＞F	-1.76	1e-05	0.929
GOMF-Protein demethylase activity	Protein demethylase activity	M＞F	-1.68	1e-05	1
GOMF-Oxidoreduction driven active transmembrane transporter activity	Oxidoreduction driven active transmembrane transporter activity	M＞F	-1.65	0.001	1
KEGG-Ribosome	Ribosome	M＞F	-1.8	1e-05	0.044
KEGG-Parkinsons disease	Parkinsons disease	M＞F	-1.69	1e-05	0.136
KEGG-Oxidative phosphorylation	Oxidative phosphorylation	M＞F	-1.65	0.001	0.134
